# Supplementary material for: Down but Not Out: The Role of MicroRNAs in Hibernating Bats
Source: PLoS One. 2015 Aug 5;10(8):e0135064. doi: 10.1371/journal.pone.0135064 (PMC4526555; doi:10.1371/journal.pone.0135064)
Supplement: S8 Table — (XLSX) [file pone.0135064.s011.xlsx]

## Sheet: Sheet1
miRNAs involved in hibernating regulation identified by previous studies.
name	Illumina	Agilent	real-time PCR	state	species	reference
spa-miR-320	+	+	+	Late torpor vs. postreproduction	Spermophilus parryii	Yuting Liu, et al. 2010, Physiological Genomics.
spa-miR-184	+	+	-
spa-miR-378	+	+	+
spa-miR-451	+	+	+
spa-miR-152	+	+	-
spa-miR-142-5p	+	+	NA
spa-miR-144	+	+	NA
spa-miR-486	+	+	+
spa-miR-1	+	+	-
spa-miR-181a	+	NA	+
spa-miR-211	-	+	+
spa-miR-452	-	+	+
spa-miR-190b	NA	+	+
miR-1a-1	NA	NA	+	Hibernation vs. active state	Myotis lucifugus	Samantha F. Kornfeld, et al. 2012, genomics Proteomics & Bioinformatics
miR-29b	NA	NA	+
miR-181b	NA	NA	+
miR-15a	NA	NA	+
miR-20a	NA	NA	+
miR-206	NA	NA	+
miR-128-1	NA	NA	+
miR-21	NA	NA	+
miR-24	NA	NA	+	Hibernation vs. active state	Spermophilus tridecemlineatus	Pier Jr. Morin, et al. 2008, Biochimica et Biophysica Acta.
miR-122a	NA	NA	+
miR-1	NA	NA	+
miR-21	NA	NA	+
miR-21	NA	NA	+	Hibernation vs. active state	Myotis lucifugus	Kyle K. Biggar, Kenneth B. Storey. 2014, Gene.
miR-29b	NA	NA	+
miR-103	NA	NA	+
miR-107	NA	NA	+
miR-124a	NA	NA	+
miR-132	NA	NA	+
miR-183	NA	NA	+
miR-501	NA	NA	+
miR-29	NA	NA	+	Hibernation vs. active state	Ictidomys tridecemlineatus	Daneck Lang-Ouellette, Pier Jr. Morin.2014, Molecular and cellular biochemistry
miR-152	NA	NA	+
miR-195	NA	NA	+
miR-223	NA	NA	+
miR-486	NA	NA	+
miR-378	NA	NA	-
miR-106b	NA	NA	-	Hibernation vs. active state	Myotis lucifugus, Ictidomys tridecemlineatus	Y.Maistrovski,K. K.Biggar,K. B.Storey.2012, J Comp Physiol B
