# Supplementary material for: Down but Not Out: The Role of MicroRNAs in Hibernating Bats
Source: PLoS One. 2015 Aug 5;10(8):e0135064. doi: 10.1371/journal.pone.0135064 (PMC4526555; doi:10.1371/journal.pone.0135064)
Supplement: S9 Table — KEGG pathway analysis (A) and GO annotation (B) of target genes regulated by 196 miRNAs, 119 conserved miRNAs, 8 conserved miRNAs differentially expressed in the brain, 13 conserved miRNAs differentially expressed in adipose tissue, 77 novel miRNAs, 25 novel miRNAs differentially expressed in the brain, and 12 novel miRNAs differentially expressed in adipose tissue. T-tests were performed to analyze the bio-activity of each physiological process in both tissues by comparing hibernation vs. active state. (XLS) [file pone.0135064.s012.xls]

## Sheet: A-KEGG
			Number of reference genes	Number of target genes regulated by 196 miRNAs		Number of target genes regulated by 119 conserved miRNAs		Target genes regulated by 8 conserved miRNAs differentially expressed in brain						Target genes regulated by 13 conserved miRNAs differentially expressed in adipose tissue						Number of target genes regulated by 77 novel miRNAs		Target genes regulated by 25 novel miRNAs differentially expressed in brain						Target genes regulated by 12 novel miRNAs differentially expressed in adipose tissue
First Class	Second Class	Third Class	20719	20370	P	19108	P	Total	P	Up	P	Down	P	Total	P	Up	P	Down	P	17412	P	Total		Up	P	Down		Total	P	Up	P	Down
Metabolism	Amino Acid Metabolism	Alanine, aspartate and glutamate metabolism [PATH:ko00250];	45	44	0.979338	42	0.955529	35	0.077378	20	0.868444	15	0.006996 * *	36	0.090313	34	0.655633	2	0.000034 * *	35	0.730864	32	0.001607 * *	26	0.52249	6	0.000004 * *	33	0.012422 *	32	0.86936	1	0.000002 * *
		Amino acid related enzymes [BR:ko01007];	86	81	0.781225	78	0.914796	64	0.007215 * *	38	0.842464	26	0.000047 * *	65	0.007824 * *	48	0.261276	17	0.0005 * *	59	0.228313	58	0.000004 * *	44	0.130556	14	0 * *	56	0.000048 * *	47	0.094885	9	0 * *
		Arginine and proline metabolism [PATH:ko00330];	97	97	0.905601	92	0.846948	75	0.008524 * *	39	0.768151	36	0.000407 * *	74	0.005592 * *	59	0.48223	15	0.000015 * *	80	0.900741	75	0.00003 * *	61	0.656541	14	0 * *	74	0.000561 * *	68	0.740449	6	0 * *
		Cysteine and methionine metabolism [PATH:ko00270];	48	48	0.933596	44	0.976782	32	0.014717 *	21	0.912509	11	0.000248 * *	36	0.043699 *	35	0.767496	1	0.000005 * *	41	0.938971	39	0.006286 * *	33	0.941209	6	0.000001 * *	36	0.012673 *	34	0.851529	2	0.000003 * *
		Glycine, serine and threonine metabolism [PATH:ko00260];	36	36	0.942492	34	0.9207	31	0.22924	19	0.444256	12	0.01587 *	31	0.214805	26	0.827411	5	0.005385 * *	30	0.972773	30	0.02286 *	24	0.95725	6	0.000122 * *	29	0.056598	26	0.930319	3	0.000276 * *
		Histidine metabolism [PATH:ko00340];	29	29	0.948385	26	0.916619	21	0.100171	10	0.567178	11	0.059951	25	0.267259	23	0.591294	2	0.001919 * *	26	0.81053	25	0.053319	19	0.91493	6	0.001541 * *	25	0.13669	24	0.679947	1	0.000226 * *
		Lysine biosynthesis [PATH:ko00300];	3	2	0.66846	2	0.721032	2	0.542323	0	0.258741	2	0.921343	2	0.535381	2	0.979035	0	0.228905	1	0.4067	1	0.163808	0	0.154362	1	0.45128	1	0.206359	1	0.479296	0	0.198317
		Lysine degradation [PATH:ko00310];	50	49	0.987225	45	0.905298	38	0.050059	18	0.544344	20	0.021006 *	37	0.034495 *	30	0.574711	7	0.001081 * *	42	0.998237	41	0.00595 * *	31	0.704124	10	0.000024 * *	42	0.038641 *	37	0.993252	5	0.000041 * *
		Phenylalanine metabolism [PATH:ko00360];	21	21	0.956078	21	0.792937	19	0.439827	10	0.767534	9	0.176533	18	0.336804	17	0.601325	1	0.005046 * *	19	0.81554	18	0.096909	16	0.718646	2	0.000715 * *	18	0.199669	18	0.642729	0	0.000663 * *
		Phenylalanine, tyrosine and tryptophan biosynthesis [PATH:ko00400];	8	8	0.972891	8	0.871334	7	0.590823	3	0.852883	4	0.534799	6	0.410632	6	0.862043	0	0.04942 *	6	0.833003	5	0.127857	5	0.890219	0	0.012733 *	5	0.193762	5	0.76918	0	0.03566 *
		Tryptophan metabolism [PATH:ko00380];	51	51	0.931552	48	0.919416	42	0.102828	18	0.496224	24	0.07391	45	0.171929	40	0.510993	5	0.00016 * *	43	0.987398	43	0.007828 * *	34	0.949109	9	0.000007 * *	43	0.038238 *	39	0.870352	4	0.000012 * *
		Tyrosine metabolism [PATH:ko00350];	37	37	0.941699	35	0.914224	30	0.147764	18	0.638335	12	0.012098 *	30	0.137359	29	0.577656	1	0.000082 * *	31	0.990032	28	0.008079 * *	25	0.997869	3	0.000004 * *	28	0.031032 *	23	0.515081	5	0.001359 * *
		Valine, leucine and isoleucine biosynthesis [PATH:ko00290];	10	9	0.847395	9	0.957609	6	0.196827	6	0.502389	0	0.006906 * *	7	0.295693	5	0.56769	2	0.240286	7	0.710263	7	0.130173	6	0.816886	1	0.020707 *	6	0.128686	6	0.686662	0	0.018833 *
		Valine, leucine and isoleucine degradation [PATH:ko00280];	47	47	0.934291	44	0.942982	40	0.154165	20	0.997082	20	0.040801 *	39	0.114808	34	0.797505	5	0.000412 * *	45	0.531014	45	0.044225 *	30	0.805073	15	0.00196 * *	44	0.124295	36	0.869628	8	0.001127 * *
	Biosynthesis of Other Secondary Metabolites	Betalain biosynthesis [PATH:ko00965];	6	6	0.976523	5	0.866965	5	0.5885	4	0.482034	1	0.135021	5	0.577886	5	0.741784	0	0.088822	6	0.762945	6	0.51606	6	0.495054	0	0.030978 *	6	0.658106	6	0.598333	0	0.06887
		Butirosin and neomycin biosynthesis [PATH:ko00524];	5	5	0.978568	5	0.898121	4	0.582237	2	0.941958	2	0.465896	5	0.808611	2	0.517675	3	0.764896	5	0.783063	5	0.553292	5	0.533399	0	0.048912 *	5	0.686239	5	0.630598	0	0.096767
		Caffeine metabolism [PATH:ko00232];	8	8	0.972891	8	0.871334	6	0.420665	3	0.852883	3	0.316658	6	0.410632	6	0.862043	0	0.04942 *	7	0.937825	6	0.21299	6	0.847678	0	0.012733 *	6	0.309181	5	0.76918	1	0.125582
		Flavone and flavonol biosynthesis [PATH:ko00944];	1	1	0.990415	1	0.954344	1	0.918944	0	0.514388	1	0.822814	0	0.280352	0	0.4086	0	0.487283	0	0.35928	0	0.228249	0	0.410911	0	0.378493	0	0.256012	0	0.390088	0	0.457689
		Indole alkaloid biosynthesis [PATH:ko00901];	4	4	0.980831	4	0.90883	4	0.838711	3	0.4512	1	0.315198	4	0.828487	4	0.587246	0	0.164729	4	0.805484	4	0.595948	4	0.577489	0	0.078167	4	0.717869	4	0.667119	0	0.137442
		Isoquinoline alkaloid biosynthesis [PATH:ko00950];	13	13	0.965442	12	0.998203	12	0.575168	7	0.613207	5	0.215843	12	0.559431	12	0.449583	0	0.012244 *	12	0.814521	12	0.253859	10	0.758865	2	0.017782	12	0.400627	12	0.576751	0	0.007402 * *
		Novobiocin biosynthesis [PATH:ko00401];	1	1	0.990415	1	0.954344	1	0.918944	1	0.532967	0	0.393031	1	0.913747	1	0.78609	0	0.487283	0	0.35928	0	0.228249	0	0.410911	0	0.378493	0	0.256012	0	0.390088	0	0.457689
		Penicillin and cephalosporin biosynthesis [PATH:ko00311];	1	1	0.990415	1	0.954344	1	0.918944	1	0.532967	0	0.393031	1	0.913747	0	0.4086	1	0.598324	1	0.902014	1	0.79093	1	0.780625	0	0.378493	1	0.856648	1	0.82974	0	0.457689
		Phenylpropanoid biosynthesis [PATH:ko00940];	1	1	0.990415	1	0.954344	1	0.918944	0	0.514388	1	0.822814	0	0.280352	0	0.4086	0	0.487283	1	0.902014	1	0.79093	1	0.780625	0	0.378493	1	0.856648	1	0.82974	0	0.457689
		Metabolites; Streptomycin biosynthesis [PATH:ko00521];	11	11	0.968212	11	0.84936	7	0.211013	3	0.491907	4	0.223631	9	0.428821	4	0.272471	5	0.911842	10	0.857196	10	0.279583	8	0.875276	2	0.03966 *	10	0.420527	10	0.633942	0	0.013759 *
		Tropane, piperidine and pyridine alkaloid biosynthesis [PATH:ko00960];	12	12	0.966798	12	0.842743	10	0.444153	10	0.10907	0	0.003084 * *	10	0.43124	10	0.641183	0	0.016096 *	9	0.796204	9	0.127163	7	0.755945	2	0.026563 *	8	0.140687	8	0.822144	0	0.01008 *
	Carbohydrate Metabolism	Amino sugar and nucleotide sugar metabolism [PATH:ko00520];	52	49	0.830999	47	0.920143	38	0.030436 *	19	0.571362	19	0.008448 * *	37	0.020369 *	27	0.246158	10	0.005749 * *	40	0.67352	40	0.002115 * *	31	0.578282	9	0.000005 * *	40	0.012817 *	36	0.764761	4	0.000009 * *
		Ascorbate and aldarate metabolism [PATH:ko00053];	16	16	0.961662	15	0.963577	14	0.446974	6	0.793089	8	0.379973	14	0.431886	14	0.496791	0	0.005449 * *	13	0.927953	13	0.114865	10	0.845208	3	0.014217 *	13	0.211355	11	0.854553	2	0.03027 *
		Butanoate metabolism [PATH:ko00650];	32	32	0.945781	32	0.745843	25	0.140543	12	0.710571	13	0.070821	27	0.214255	24	0.728021	3	0.002454 * *	30	0.666567	29	0.063459	24	0.700684	5	0.000214 * *	29	0.165828	26	0.717828	3	0.00085 * *
		Citrate cycle (TCA cycle) [PATH:ko00020];	36	35	0.962393	29	0.587121	23	0.024384 *	15	0.947863	8	0.001258 * *	23	0.022184 *	21	0.565478	2	0.000328 * *	28	0.758389	25	0.003747 * *	23	0.831702	2	0.000002 * *	24	0.010686 *	19	0.233294	5	0.001773 * *
		Fructose and mannose metabolism [PATH:ko00051];	33	32	0.955659	31	0.941234	26	0.142279	14	0.994844	12	0.034973 *	25	0.101451	19	0.552831	6	0.022087 *	24	0.589378	24	0.00855 * *	17	0.360519	7	0.000837 * *	24	0.030203 *	22	0.709185	2	0.000225 * *
		Galactose metabolism [PATH:ko00052];	28	27	0.942682	26	0.979961	22	0.173737	10	0.635611	12	0.11857	21	0.123589	14	0.338769	7	0.112948	24	0.943386	24	0.055228	19	0.990368	5	0.000948 * *	24	0.13858	23	0.705488	1	0.000303 * *
		Glycolysis / Gluconeogenesis [PATH:ko00010];	74	73	0.983612	70	0.878819	57	0.020552 *	33	0.818908	24	0.000384 * *	56	0.013889 *	46	0.616085	10	0.000053 * *	64	0.866192	60	0.000662 * *	50	0.996983	10	0 * *	58	0.004034 * *	52	0.782404	6	0 * *
		Glyoxylate and dicarboxylate metabolism [PATH:ko00630];	20	19	0.914678	18	0.940064	14	0.146563	7	0.657303	7	0.087095	13	0.096375	11	0.563428	2	0.01883 *	15	0.738774	15	0.048892 *	11	0.58143	4	0.007607 * *	14	0.074621	11	0.430231	3	0.0241 *
		Inositol phosphate metabolism [PATH:ko00562];	62	62	0.92453	57	0.986331	45	0.016625 *	30	0.559632	15	0.000054 * *	45	0.014549 *	37	0.515689	8	0.00016 * *	56	0.695179	56	0.009289 * *	37	0.546965	19	0.000239 * *	55	0.041696 *	54	0.37469	1	0 * *
		Pentose and glucuronate interconversions [PATH:ko00040];	20	18	0.785453	17	0.804547	16	0.271082	9	0.887234	7	0.087095	14	0.139102	14	0.943227	0	0.001887 * *	13	0.469452	13	0.020485 *	11	0.58143	2	0.001068 * *	13	0.049659 *	11	0.430231	2	0.009504 * *
		Pentose phosphate pathway [PATH:ko00030];	30	29	0.948177	29	0.856529	24	0.177596	12	0.858368	12	0.073942	25	0.213158	21	0.93048	4	0.009663 * *	26	0.908443	26	0.051454	19	0.823318	7	0.00238 * *	26	0.134758	22	0.97947	4	0.003747 * *
		Propanoate metabolism [PATH:ko00640];	36	36	0.942492	32	0.879371	26	0.0656	14	0.777081	12	0.01587 *	27	0.080752	23	0.802932	4	0.002324 * *	33	0.718145	32	0.041285 *	22	0.708286	10	0.002681 * *	30	0.074508	25	0.812456	5	0.001773 * *
		Pyruvate metabolism [PATH:ko00620];	44	44	0.936423	40	0.947514	30	0.024288 *	22	0.533466	8	0.00009 * *	34	0.069743	31	0.893777	3	0.000128 * *	36	0.905047	34	0.004959 * *	28	0.801725	6	0.000006 * *	31	0.008753 * *	28	0.53675	3	0.000029 * *
		Starch and sucrose metabolism [PATH:ko00500];	41	39	0.882512	36	0.82958	32	0.094473	18	0.909263	14	0.011947	31	0.066758	25	0.654992	6	0.003774 * *	32	0.753632	32	0.007468 * *	27	0.915137	5	0.000007 * *	31	0.022987 *	27	0.642735	4	0.000185 * *
	Energy Metabolism	Carbon fixation in photosynthetic organisms [PATH:ko00710];	22	21	0.922841	19	0.833828	14	0.076855	10	0.860586	4	0.005645 * *	18	0.263059	14	0.836492	4	0.061699	16	0.659514	16	0.031824 *	13	0.699752	3	0.0014 * *	16	0.076838	14	0.662412	2	0.005331 * *
		Carbon fixation pathways in prokaryotes [PATH:ko00720];	19	18	0.910198	16	0.788603	14	0.198278	9	0.789015	5	0.034144 *	13	0.134251	13	0.995591	0	0.002456 * *	16	0.995198	16	0.104063	14	0.807022	2	0.001596 * *	16	0.205031	12	0.670617	4	0.068796
		Methane metabolism [PATH:ko00680];	32	32	0.945781	32	0.745843	26	0.180652	12	0.710571	14	0.106491	26	0.169346	21	0.88739	5	0.013421 *	28	0.875954	26	0.025719 *	22	0.952002	4	0.000081 * *	27	0.101344	25	0.833451	2	0.0003 * *
		Nitrogen metabolism [PATH:ko00910];	29	29	0.948385	27	0.971687	19	0.051573	11	0.747182	8	0.011291 *	23	0.165267	18	0.750165	5	0.02632 *	24	0.955607	21	0.01322 *	18	0.77529	3	0.000091 * *	23	0.078262	23	0.798718	0	0.000063 * *
		Oxidative phosphorylation [PATH:ko00190];	135	133	0.986488	122	0.870427	99	0.000522 * *	66	0.35003	33	0 * *	96	0.000179 * *	84	0.501948	12	0 * *	113	0.97492	97	0 * *	86	0.664829	11	0 * *	93	0.000002 * *	86	0.281513	7	0 * *
		Sulfur metabolism [PATH:ko00920];	9	9	0.971246	9	0.863599	9	0.760102	5	0.63029	4	0.404682	9	0.745181	9	0.415437	0	0.037144	8	0.90804	8	0.307816	4	0.481753	4	0.347883	8	0.440533	8	0.7027	0	0.025864
		Cytochrome P450 [BR:ko00199];	53	50	0.833928	48	0.92734	39	0.031101 *	23	0.934184	16	0.001386 * *	41	0.047038 *	37	0.917714	4	0.000038 * *	41	0.690007	39	0.001016 * *	34	0.81062	5	0 * *	38	0.00501 * *	29	0.19174	9	0.000534 * *
		Peptidases [BR:ko01002];	485	475	0.951925	443	0.88207	363	0 * *	212	0.732302	151	0 * *	360	0 * *	300	0.173112	60	0 * *	392	0.561301	379	0 * *	297	0.173679	82	0 * *	372	0 * *	342	0.506128	30	0 * *
		Protein kinases [BR:ko01001];	498	490	0.989932	452	0.803459	365	0 * *	211	0.96706	154	0 * *	390	0 * *	341	0.968291	49	0 * *	411	0.783213	404	0 * *	335	0.941552	69	0 * *	400	0 * *	371	0.899703	29	0 * *
	Glycan Biosynthesis and Metabolism	Glycosaminoglycan biosynthesis - chondroitin sulfate [PATH:ko00532];	17	16	0.900255	16	0.953461	13	0.259875	4	0.27996	9	0.434568	14	0.333469	13	0.758404	1	0.014497 *	13	0.79769	12	0.050622	8	0.39519	4	0.022816 *	13	0.150918	12	0.904173	1	0.007835 * *
		Glycosaminoglycan biosynthesis - heparan sulfate [PATH:ko00534];	25	24	0.933491	23	0.993265	19	0.166095	13	0.554817	6	0.010037 *	19	0.156804	18	0.863834	1	0.00178 * *	22	0.874718	22	0.083429	16	0.863662	6	0.006299 * *	22	0.187676	22	0.548401	0	0.000203 * *
		Glycosaminoglycan biosynthesis - keratan sulfate [PATH:ko00533];	16	16	0.961662	14	0.885685	13	0.343979	8	0.707475	5	0.088155	14	0.431886	11	0.986175	3	0.118904	14	0.912143	14	0.161921	13	0.622081	1	0.001673 * *	14	0.285491	14	0.642898	0	0.002965 * *
		Glycosaminoglycan degradation [PATH:ko00531];	18	17	0.905405	17	0.943905	13	0.193109	5	0.39617	8	0.238533	13	0.184331	12	0.948657	1	0.011118 *	9	0.198197	9	0.006201 * *	8	0.319704	1	0.000733 * *	9	0.01593	8	0.226724	1	0.005804 * *
		Glycosphingolipid biosynthesis - ganglio series [PATH:ko00604];	15	15	0.962879	14	0.974335	6	0.021486 *	3	0.222058	3	0.028347 *	11	0.238946	7	0.402643	4	0.284796	13	0.935212	13	0.168564	12	0.663569	1	0.002534 * *	12	0.212725	11	0.985487	1	0.014329
		Glycosphingolipid biosynthesis - globo series [PATH:ko00603];	16	16	0.961662	15	0.963577	12	0.254704	7	0.949459	5	0.088155	14	0.431886	12	0.805834	2	0.052195	15	0.760714	15	0.219899	15	0.360825	0	0.000426 * *	14	0.285491	12	0.968123	2	0.03027
		Glycosphingolipid biosynthesis - lacto and neolacto series [PATH:ko00601];	30	30	0.947503	28	0.963697	24	0.177596	15	0.607242	9	0.015645 *	26	0.267037	19	0.79718	7	0.07669	29	0.590287	29	0.115668	28	0.21753	1	0.000006 * *	28	0.215614	26	0.550091	2	0.000532 * *
		Glycosylphosphatidylinositol(GPI)-anchor biosynthesis [PATH:ko00563];	24	24	0.953045	21	0.860207	17	0.119351	8	0.550132	9	0.082755	19	0.204958	15	0.787777	4	0.039093 *	22	0.768287	20	0.063205	18	0.739262	2	0.000215 * *	22	0.244359	17	0.894769	5	0.039356
		Glycosyltransferases [BR:ko01003];	200	196	0.97436	189	0.809203	155	0.000166 * *	91	0.589189	64	0 * *	167	0.001337 * *	138	0.924659	29	0 * *	170	0.912765	167	0 * *	135	0.987826	32	0 * *	163	0.00001 * *	151	0.838248	12	0 * *
		Mucin type O-glycan biosynthesis [PATH:ko00512];	32	31	0.953256	29	0.945551	26	0.180652	19	0.246081	7	0.00217 * *	26	0.169346	22	0.980441	4	0.006023 * *	23	0.566683	23	0.008632 * *	18	0.531385	5	0.000214 * *	23	0.029859	22	0.795373	1	0.000094 * *
		N-Glycan biosynthesis [PATH:ko00510];	50	49	0.987225	45	0.905298	34	0.015864 *	20	0.817712	14	0.000994 * *	36	0.025983 *	33	0.879227	3	0.000029 * *	45	0.738381	44	0.014313	34	0.979558	10	0.000024 * *	39	0.017185	37	0.993252	2	0.000002 * *
		Other glycan degradation [PATH:ko00511];	14	14	0.964138	14	0.83032	10	0.241423	1	0.049836 *	9	0.766999	11	0.324639	10	0.913404	1	0.032376 *	12	0.959964	12	0.175343	10	0.894504	2	0.011899 *	11	0.213552	10	0.935421	1	0.01942
		Other types of O-glycan biosynthesis [PATH:ko00514];	38	37	0.966537	36	0.907914	31	0.14882	11	0.258353	20	0.234806	32	0.173489	28	0.759681	4	0.00144 * *	32	0.993206	32	0.021474	26	0.962794	6	0.000058 * *	32	0.072979	30	0.785017	2	0.000054 * *
		Proteoglycans [BR:ko00535];	49	49	0.932907	48	0.766118	38	0.063547	23	0.694634	15	0.002374 * *	40	0.092765	29	0.540694	11	0.018673 *	39	0.799745	39	0.004434 * *	30	0.668005	9	0.000015 * *	39	0.022906	35	0.879413	4	0.00002 * *
		Various types of N-glycan biosynthesis [PATH:ko00513];	36	36	0.942492	33	0.979897	27	0.08742	18	0.573326	9	0.002571 * *	29	0.136399	25	0.948396	4	0.002324 * *	34	0.624943	34	0.069863	27	0.683452	7	0.000289 * *	32	0.12273	31	0.530473	1	0.00003 * *
	Lipid Metabolism	Arachidonic acid metabolism [PATH:ko00590];	66	62	0.796508	59	0.861652	52	0.037845 *	30	0.760725	22	0.001085 * *	53	0.042015 *	48	0.739258	5	0.000004 * *	52	0.727423	49	0.000287 * *	35	0.243426	14	0.000002 * *	50	0.004017 * *	45	0.67825	5	0.000001 * *
		Biosynthesis of unsaturated fatty acids [PATH:ko01040];	18	18	0.959336	15	0.771645	10	0.057812	7	0.841391	3	0.009619 * *	13	0.184331	12	0.948657	1	0.011118 * *	15	0.980754	15	0.107686	11	0.791426	4	0.015865 *	14	0.151033	12	0.78305	2	0.016957 *
		Ether lipid metabolism [PATH:ko00565];	37	37	0.941699	35	0.914224	30	0.147764	15	0.876619	15	0.051356	27	0.061805	24	0.844412	3	0.000717 * *	32	0.905245	30	0.016127 *	25	0.997869	5	0.000033 * *	30	0.056261	29	0.810783	1	0.000022 * *
		Fatty acid biosynthesis [PATH:ko00061];	6	6	0.976523	5	0.866965	4	0.388834	4	0.482034	0	0.036408 *	4	0.380705	2	0.369531	2	0.648669	6	0.762945	6	0.51606	6	0.495054	0	0.030978 *	5	0.466808	5	0.841996	0	0.06887
		Fatty acid elongation in mitochondria [PATH:ko00062];	9	9	0.971246	9	0.863599	9	0.760102	7	0.223484	2	0.106967	9	0.745181	8	0.586176	1	0.128025	9	0.711806	9	0.426361	7	0.780883	2	0.088141	9	0.587804	8	0.7027	1	0.0914
		Fatty acid metabolism [PATH:ko00071];	45	45	0.935704	40	0.865233	33	0.045555 *	19	0.980054	14	0.004075 * *	34	0.054399	30	0.918851	4	0.000267 * *	38	0.982544	36	0.006797 * *	25	0.429787	11	0.000284 * *	38	0.052383	29	0.565995	9	0.003719 * *
		Glycerolipid metabolism [PATH:ko00561];	65	63	0.935593	60	0.995977	49	0.02299 *	22	0.353642	27	0.012573 *	51	0.033064 *	46	0.852635	5	0.000006 * *	51	0.713076	49	0.000415 * *	36	0.335376	13	0.000001 * *	48	0.002944 * *	45	0.737884	3	0 * *
		Glycerophospholipid metabolism [PATH:ko00564];	84	82	0.963398	75	0.838145	67	0.022901 *	39	0.648426	28	0.000226 * *	63	0.007583 * *	56	0.889192	7	0 * *	65	0.616539	62	0.000037 * *	46	0.248631	16	0 * *	63	0.000967 * *	60	0.842416	3	0 * *
		Linoleic acid metabolism [PATH:ko00591];	34	32	0.859251	31	0.963261	28	0.18303	13	0.744774	15	0.100825	28	0.17124	27	0.557425	1	0.000176 * *	27	0.825949	27	0.017438 *	20	0.620583	7	0.000589 * *	27	0.057122	26	0.89403	1	0.000053 * *
		Lipid biosynthesis proteins [BR:ko01004];	75	75	0.916994	66	0.780751	50	0.002284 * *	32	0.986226	18	0.000008 * *	53	0.004791 * *	48	0.725363	5	0 * *	59	0.703687	57	0.000175 * *	52	0.889143	5	0 * *	56	0.001691 * *	53	0.804829	3	0 * *
		Primary bile acid biosynthesis [PATH:ko00120];	18	18	0.959336	18	0.807999	18	0.665804	9	0.690607	9	0.351729	15	0.335006	14	0.714592	1	0.011118 *	18	0.601267	18	0.260542	11	0.791426	7	0.113829	18	0.443273	16	0.589265	2	0.016957 *
		Sphingolipid metabolism [PATH:ko00600];	40	40	0.939381	36	0.915276	32	0.119453	14	0.530207	18	0.085383	33	0.139607	26	0.844668	7	0.009741 * *	36	0.765198	35	0.026937 *	29	0.774569	6	0.000028 * *	35	0.091112	35	0.46322	0	0.000003 * *
		Steroid biosynthesis [PATH:ko00100];	28	27	0.942682	22	0.573218	15	0.013869 *	6	0.120271	9	0.027771 *	19	0.06538	14	0.338769	5	0.032856 *	23	0.935328	22	0.028533 *	19	0.990368	3	0.000134 * *	22	0.078485	21	0.957827	1	0.000303 * *
		Steroid hormone biosynthesis [PATH:ko00140];	38	38	0.940916	37	0.814014	32	0.186148	18	0.704979	14	0.02578 *	33	0.214439	31	0.461321	2	0.000199 * *	34	0.79043	34	0.038296 *	29	0.622898	5	0.000022 * *	34	0.1187	29	0.894565	5	0.001042 * *
		Synthesis and degradation of ketone bodies [PATH:ko00072];	9	9	0.971246	9	0.863599	7	0.42996	4	0.941003	3	0.228073	7	0.419114	7	0.796	0	0.037144 *	8	0.90804	8	0.307816	7	0.780883	1	0.031744 *	8	0.440533	6	0.84566	2	0.228799
		Alpha-Linolenic acid metabolism [PATH:ko00592];	20	20	0.957136	19	0.926219	16	0.271082	9	0.887234	7	0.087095	16	0.259067	15	0.783436	1	0.00656 * *	16	0.883191	16	0.071289	13	0.911821	3	0.003044 * *	16	0.150146	15	0.964359	1	0.003195 * *
	Metabolism of Cofactors and Vitamins	Biotin metabolism [PATH:ko00780];	2	2	0.986445	2	0.935466	2	0.885564	1	0.894491	1	0.756326	1	0.476639	1	0.798322	0	0.325913	1	0.668093	1	0.361711	1	0.804628	0	0.212955	1	0.421799	1	0.74848	0	0.293584
		Folate biosynthesis [PATH:ko00790];	14	14	0.964138	14	0.83032	12	0.44703	7	0.725592	5	0.161315	14	0.68519	13	0.422855	1	0.032376 *	11	0.867333	11	0.1216	7	0.512707	4	0.066369	11	0.213552	11	0.878084	0	0.005447 * *
		Lipoic acid metabolism [PATH:ko00785];	6	6	0.976523	5	0.866965	5	0.5885	3	0.818299	2	0.325067	4	0.380705	4	0.970352	0	0.088822	6	0.762945	5	0.353111	3	0.668301	2	0.286713	5	0.466808	5	0.841996	0	0.06887
		Nicotinate and nicotinamide metabolism [PATH:ko00760];	25	25	0.952077	20	0.635025	17	0.088241	11	0.924182	6	0.010037 *	15	0.038352	14	0.551522	1	0.00178 * *	22	0.874718	20	0.043727 *	20	0.574309	0	0.000011 * *	20	0.107612	17	0.792256	3	0.006024 * *
		One carbon pool by folate [PATH:ko00670];	18	18	0.959336	16	0.914576	14	0.264258	8	0.916623	6	0.088215	14	0.253109	12	0.948657	2	0.031343 *	16	0.870208	16	0.149167	14	0.693965	2	0.002385 * *	15	0.207426	15	0.729813	0	0.001623 * *
		Pantothenate and CoA biosynthesis [PATH:ko00770];	17	16	0.900255	10	0.255002	10	0.084518	5	0.466323	5	0.064575	10	0.08019	8	0.382299	2	0.040445 *	14	0.955204	14	0.1113	10	0.726415	4	0.022816 *	14	0.209558	10	0.566792	4	0.114071
		Porphyrin and chlorophyll metabolism [PATH:ko00860];	58	58	0.927005	55	0.882261	49	0.105538	33	0.179119	16	0.000337 * *	46	0.049592 *	39	0.940622	7	0.000176 * *	38	0.23111	36	0.000036 * *	32	0.354307	4	0 * *	37	0.000625 * *	29	0.083856	8	0.000069 * *
		Retinol metabolism [PATH:ko00830];	53	52	0.991567	52	0.750806	46	0.15477	32	0.114691	14	0.000414 * *	47	0.170949	43	0.39972	4	0.000038 * *	40	0.60709	39	0.001016 * *	32	0.612462	7	0.000001 * *	38	0.00501 * *	34	0.52023	4	0.000007 * *
		Riboflavin metabolism [PATH:ko00740];	12	12	0.966798	8	0.475046	5	0.045586 *	2	0.203523	3	0.081882	4	0.020744 *	4	0.204372	0	0.016096 * *	10	0.984287	9	0.127163	8	0.975324	1	0.008882 * *	9	0.212916	8	0.822144	1	0.035849 *
		Thiamine metabolism [PATH:ko00730];	4	4	0.980831	3	0.786245	3	0.569108	2	0.851216	1	0.315198	3	0.560736	3	0.902214	0	0.164729	3	0.88149	3	0.378556	3	0.891972	0	0.078167	3	0.47212	3	0.984063	0	0.137442
		Ubiquinone and other terpenoid-quinone biosynthesis [PATH:ko00130];	7	7	0.974642	7	0.879581	5	0.407546	3	0.990641	2	0.225293	5	0.398411	5	0.938718	0	0.06606	5	0.781005	5	0.216122	5	0.925306	0	0.019794 *	5	0.305531	3	0.424441	2	0.403568
		Vitamin B6 metabolism [PATH:ko00750];	7	7	0.974642	6	0.895273	6	0.590861	3	0.990641	3	0.435347	6	0.579316	5	0.938718	1	0.226171	7	0.744582	7	0.483004	7	0.461134	0	0.019794 *	7	0.632652	7	0.56934	0	0.049406 *
	Metabolism of Other Amino Acids	Cyanoamino acid metabolism [PATH:ko00460];	4	4	0.980831	4	0.90883	4	0.838711	1	0.630878	3	0.971084	4	0.828487	4	0.587246	0	0.164729	4	0.805484	4	0.595948	2	0.72646	2	0.609336	4	0.717869	4	0.667119	0	0.137442
		D-Arginine and D-ornithine metabolism [PATH:ko00472];	1	1	0.990415	1	0.954344	1	0.918944	1	0.532967	0	0.393031	1	0.913747	0	0.4086	1	0.598324	1	0.902014	1	0.79093	1	0.780625	0	0.378493	1	0.856648	1	0.82974	0	0.457689
		D-Glutamine and D-glutamate metabolism [PATH:ko00471];	7	7	0.974642	6	0.895273	5	0.407546	3	0.990641	2	0.225293	5	0.398411	4	0.775927	1	0.226171	6	0.971689	5	0.216122	4	0.788071	1	0.075361	6	0.459151	6	0.788908	0	0.049406 *
		Glutathione metabolism [PATH:ko00480];	58	58	0.927005	54	0.95994	37	0.004176 * *	23	0.777386	14	0.000092 * *	44	0.030294 *	35	0.562802	9	0.00083 * *	47	0.852638	44	0.000944 * *	38	0.879838	6	0 * *	45	0.009584 * *	39	0.649512	6	0.000012 * *
		Phosphonate and phosphinate metabolism [PATH:ko00440];	6	6	0.976523	6	0.888456	5	0.5885	4	0.482034	1	0.135021	5	0.577886	4	0.970352	1	0.302423	6	0.762945	4	0.216321	2	0.376435	2	0.286713	5	0.466808	5	0.841996	0	0.06887
		Selenocompound metabolism [PATH:ko00450];	19	19	0.958222	18	0.934843	15	0.267963	11	0.412875	4	0.016036 *	18	0.528037	17	0.416568	1	0.008536 * *	14	0.708593	14	0.049644 *	10	0.520132	4	0.011 *	14	0.10701	13	0.831459	1	0.004304 * *
		Taurine and hypotaurine metabolism [PATH:ko00430];	7	7	0.974642	7	0.879581	6	0.590861	3	0.990641	3	0.435347	6	0.579316	6	0.682127	0	0.06606	5	0.781005	5	0.216122	3	0.505051	2	0.194275	5	0.305531	5	0.954318	0	0.049406 *
		Beta-Alanine metabolism [PATH:ko00410];	29	29	0.948385	28	0.862492	22	0.134274	10	0.567178	12	0.093906	23	0.165267	19	0.888421	4	0.012226 *	24	0.955607	24	0.038969 *	15	0.397895	9	0.012902 *	23	0.078262	21	0.944768	2	0.000709 * *
	Metabolism of Terpenoids and Polyketides	Biosynthesis of ansamycins [PATH:ko01051];	3	3	0.983399	3	0.921003	2	0.542323	1	0.832755	1	0.486539	3	0.85118	2	0.979035	1	0.747342	3	0.831126	3	0.646098	2	0.987663	1	0.45128	3	0.75436	3	0.709542	0	0.198317
		Biosynthesis of vancomycin group antibiotics [PATH:ko01055];	1	1	0.990415	1	0.954344	0	0.282574	0	0.514388	0	0.393031	1	0.913747	0	0.4086	1	0.598324	1	0.902014	1	0.79093	1	0.780625	0	0.378493	1	0.856648	1	0.82974	0	0.457689
		Geraniol degradation [PATH:ko00281];	3	3	0.983399	3	0.921003	3	0.860083	2	0.619134	1	0.486539	3	0.85118	3	0.63829	0	0.228905	3	0.831126	3	0.646098	3	0.629514	0	0.127155	3	0.75436	2	0.910529	1	0.65941
		Limonene and pinene degradation [PATH:ko00903];	2	2	0.986445	1	0.611647	1	0.481745	0	0.35647	1	0.756326	1	0.476639	1	0.798322	0	0.325913	2	0.861771	2	0.707721	1	0.804628	1	0.717851	2	0.798358	2	0.761041	0	0.293584
		Polyketide sugar unit biosynthesis [PATH:ko00523];	1	1	0.990415	1	0.954344	0	0.282574	0	0.514388	0	0.393031	1	0.913747	0	0.4086	1	0.598324	1	0.902014	1	0.79093	1	0.780625	0	0.378493	1	0.856648	1	0.82974	0	0.457689
		Prenyltransferases [BR:ko01006];	16	16	0.961662	15	0.963577	12	0.254704	5	0.546326	7	0.253861	12	0.244517	11	0.986175	1	0.018924 *	12	0.765517	11	0.050753	10	0.845208	1	0.001673 * *	11	0.102208	9	0.511775	2	0.03027 *
		Terpenoid backbone biosynthesis [PATH:ko00900];	14	14	0.964138	12	0.852296	11	0.336249	5	0.737662	6	0.269877	10	0.232318	9	0.887607	1	0.032376 *	13	0.795429	13	0.241943	10	0.894504	3	0.030419 *	13	0.39091	11	0.878084	2	0.054046
		Zeatin biosynthesis [PATH:ko00908];	1	1	0.990415	1	0.954344	1	0.918944	0	0.514388	1	0.822814	1	0.913747	1	0.78609	0	0.487283	1	0.902014	1	0.79093	1	0.780625	0	0.378493	1	0.856648	1	0.82974	0	0.457689
	Nucleotide Metabolism	Purine metabolism [PATH:ko00230];	186	185	0.910668	165	0.715129	143	0.000219 * *	75	0.697814	68	0.000001 * *	141	0.000098 * *	121	0.676711	20	0 * *	162	0.738286	159	0.000001 * *	140	0.335296	19	0 * *	157	0.000075 * *	138	0.968306	19	0 * *
		Pyrimidine metabolism [PATH:ko00240];	106	105	0.956394	96	0.897256	85	0.011626	40	0.519463	45	0.002023 * *	84	0.007767 * *	69	0.756422	15	0.000002 * *	91	0.881144	89	0.000112 * *	76	0.695608	13	0 * *	86	0.001231 * *	74	0.708743	12	0 * *
	Xenobiotics Biodegradation and Metabolism	Aminobenzoate degradation [PATH:ko00627];	14	14	0.964138	14	0.83032	12	0.44703	6	0.986763	6	0.269877	13	0.554418	11	0.72734	2	0.08693	10	0.694152	10	0.080212	6	0.345784	4	0.066369	10	0.147268	9	0.744833	1	0.01942 *
		Atrazine degradation [PATH:ko00791];	2	2	0.986445	2	0.935466	2	0.885564	0	0.35647	2	0.751479	1	0.476639	1	0.798322	0	0.325913	2	0.861771	2	0.707721	2	0.693673	0	0.212955	2	0.798358	2	0.761041	0	0.293584
		Benzoate degradation [PATH:ko00362];	10	10	0.969691	10	0.856296	9	0.586596	6	0.502389	3	0.163016	9	0.572723	7	0.959849	2	0.240286	10	0.696961	10	0.401763	8	0.722497	2	0.059163	10	0.567761	6	0.686662	4	0.585468
		Bisphenol degradation [PATH:ko00363];	3	3	0.983399	3	0.921003	1	0.251568	1	0.832755	0	0.139022	2	0.535381	1	0.525763	1	0.747342	1	0.4067	1	0.163808	1	0.531716	0	0.127155	1	0.206359	1	0.479296	0	0.198317
		Caprolactam degradation [PATH:ko00930];	6	6	0.976523	6	0.888456	6	0.80313	3	0.818299	3	0.590911	5	0.577886	4	0.970352	1	0.302423	6	0.762945	6	0.51606	4	0.982553	2	0.286713	6	0.658106	4	0.873726	2	0.533073
		Chloroalkane and chloroalkene degradation [PATH:ko00625];	4	4	0.980831	3	0.786245	3	0.569108	0	0.192197	3	0.971084	3	0.560736	3	0.902214	0	0.164729	3	0.88149	3	0.378556	1	0.353857	2	0.609336	3	0.47212	3	0.984063	0	0.137442
		Chlorocyclohexane and chlorobenzene degradation [PATH:ko00361];	1	1	0.990415	1	0.954344	1	0.918944	1	0.532967	0	0.393031	1	0.913747	1	0.78609	0	0.487283	1	0.902014	1	0.79093	1	0.780625	0	0.378493	1	0.856648	1	0.82974	0	0.457689
		Drug metabolism - cytochrome P450 [PATH:ko00982];	59	58	0.99954	55	0.954241	45	0.034632 *	28	0.630846	17	0.000463 * *	49	0.077881	44	0.657591	5	0.000024 * *	46	0.702504	43	0.000451 * *	38	0.814984	5	0 * *	45	0.007155 * *	36	0.364892	9	0.000119 * *
		Drug metabolism - other enzymes [PATH:ko00983];	45	45	0.935704	43	0.867705	38	0.153517	22	0.590354	16	0.011575 *	35	0.070615	31	0.969884	4	0.000267 * *	36	0.825467	35	0.004857 * *	28	0.729542	7	0.000011 * *	34	0.017082 *	29	0.565995	5	0.000159 * *
		Fluorobenzoate degradation [PATH:ko00364];	1	1	0.990415	1	0.954344	1	0.918944	1	0.532967	0	0.393031	1	0.913747	1	0.78609	0	0.487283	1	0.902014	1	0.79093	1	0.780625	0	0.378493	1	0.856648	1	0.82974	0	0.457689
		Metabolism of xenobiotics by cytochrome P450 [PATH:ko00980];	51	48	0.827999	47	0.9971	37	0.029749 *	25	0.55877	12	0.000198 * *	41	0.07474	36	0.878729	5	0.00016 * *	35	0.354666	34	0.000309 * *	31	0.639531	3	0 * *	35	0.003428 * *	29	0.258798	6	0.000078 * *
		Naphthalene degradation [PATH:ko00626];	2	2	0.986445	2	0.935466	2	0.885564	1	0.894491	1	0.756326	2	0.878254	2	0.701114	0	0.325913	1	0.668093	1	0.361711	1	0.804628	0	0.212955	1	0.421799	1	0.74848	0	0.293584
		Nitrotoluene degradation [PATH:ko00633];	3	3	0.983399	3	0.921003	3	0.860083	2	0.619134	1	0.486539	2	0.535381	2	0.979035	0	0.228905	3	0.831126	3	0.646098	3	0.629514	0	0.127155	3	0.75436	2	0.910529	1	0.65941
		Polycyclic aromatic hydrocarbon degradation [PATH:ko00624];	2	2	0.986445	2	0.935466	2	0.885564	1	0.894491	1	0.756326	2	0.878254	2	0.701114	0	0.325913	1	0.668093	1	0.361711	1	0.804628	0	0.212955	1	0.421799	1	0.74848	0	0.293584
		Styrene degradation [PATH:ko00643];	2	2	0.986445	2	0.935466	1	0.481745	0	0.35647	1	0.756326	1	0.476639	1	0.798322	0	0.325913	2	0.861771	1	0.361711	0	0.244865	1	0.717851	1	0.421799	0	0.224186	1	0.936147
		Toluene degradation [PATH:ko00623];	1	1	0.990415	1	0.954344	1	0.918944	1	0.532967	0	0.393031	1	0.913747	1	0.78609	0	0.487283	1	0.902014	1	0.79093	1	0.780625	0	0.378493	1	0.856648	1	0.82974	0	0.457689
Genetic Information Processing	Folding, Sorting and Degradation	Chaperones and folding catalysts [BR:ko03110];	207	203	0.979505	184	0.714806	153	0.000023 * *	94	0.593891	59	0 * *	151	0.000009 * *	128	0.375104	23	0 * *	169	0.779146	165	0 * *	136	0.793762	29	0 * *	163	0.000002 * *	146	0.667633	17	0 * *
		Proteasome [BR:ko03051];	80	80	0.914272	75	0.918542	51	0.000755 * *	31	0.660726	20	0.000007 * *	61	0.011797 *	43	0.203712	18	0.002695 * *	69	0.874148	63	0.000221 * *	51	0.742083	12	0 * *	60	0.001281 * *	56	0.757286	4	0 * *
		Proteasome [PATH:ko03050];	47	47	0.934291	43	0.969712	27	0.003153 * *	20	0.997082	7	0.000014 * *	31	0.012577 *	19	0.050901	12	0.045159 *	40	0.953153	37	0.004648 * *	30	0.805073	7	0.000005 * *	33	0.006475 * *	32	0.721853	1	0.000001 * *
		Protein export [PATH:ko03060];	28	28	0.949283	27	0.868634	22	0.173737	14	0.6195	8	0.015264 *	23	0.211355	19	0.983111	4	0.015456	24	0.943386	23	0.040166 *	19	0.990368	4	0.000374 * *	23	0.105473	19	0.775132	4	0.006428 * *
		Protein processing in endoplasmic reticulum [PATH:ko04141];	191	189	0.94955	173	0.862925	140	0.000036 * *	79	0.836757	61	0 * *	146	0.000105 * *	126	0.762567	20	0 * *	162	0.930933	155	0 * *	129	0.992194	26	0 * *	152	0.000007 * *	130	0.469755	22	0 * *
		RNA degradation [PATH:ko03018];	74	74	0.917549	67	0.912827	55	0.012487	37	0.418978	18	0.000011 * *	59	0.028453 *	51	0.959442	8	0.00001 * *	63	0.939622	60	0.000662 * *	52	0.831072	8	0 * *	58	0.004034 * *	51	0.702805	7	0 * *
		SNARE interactions in vesicular transport [PATH:ko04130];	39	39	0.940144	38	0.809232	35	0.277441	16	0.904507	19	0.145899	31	0.109374	27	0.956149	4	0.001132 * *	32	0.919994	32	0.015249 *	24	0.716313	8	0.000227 * *	32	0.055465	28	0.908566	4	0.000321 * *
		SNAREs [BR:ko04131];	45	45	0.935704	43	0.867705	38	0.153517	17	0.677867	21	0.087963	36	0.090313	32	0.860632	4	0.000267 * *	37	0.921472	37	0.009366 * *	29	0.840017	8	0.000027 * *	37	0.040457 *	32	0.86936	5	0.000159 * *
		Sulfur relay system [PATH:ko04122];	12	12	0.966798	12	0.842743	10	0.444153	6	0.745225	4	0.163958	10	0.43124	8	0.958075	2	0.144682	7	0.440029	7	0.047199 *	2	0.046866 *	5	0.235474	7	0.086619	7	0.618745	0	0.01008 *
		Ubiquitin mediated proteolysis [PATH:ko04120];	167	165	0.963961	158	0.817218	127	0.000338 * *	84	0.206083	43	0 * *	134	0.001165 * *	115	0.944403	19	0 * *	140	0.982804	140	0.000001 * *	116	0.822856	24	0 * *	135	0.000043 * *	116	0.609603	19	0 * *
		Ubiquitin system [BR:ko04121];	766	755	0.960008	722	0.66857	605	0 * *	370	0.039533 *	235	0 * *	626	0 * *	551	0.342288	75	0 * *	659	0.653051	652	0 * *	535	0.557341	117	0 * *	638	0 * *	591	0.417189	47	0 * *
	Replication and Repair	Base excision repair [PATH:ko03410];	35	35	0.943297	32	0.971705	27	0.112668	17	0.651637	10	0.006673 * *	29	0.171979	22	0.760546	7	0.027954 *	29	0.95499	27	0.012031 *	22	0.788377	5	0.000069 * *	27	0.042221 *	23	0.662711	4	0.000961 * *
		Chromosome [BR:ko03036];	576	568	0.95894	526	0.868283	427	0 * *	268	0.215319	159	0 * *	447	0 * *	375	0.465994	72	0 * *	480	0.889977	461	0 * *	377	0.618725	84	0 * *	456	0 * *	409	0.536084	47	0 * *
		DNA repair and recombination proteins [BR:ko03400];	218	218	0.85848	197	0.835168	159	0.000008 * *	97	0.707132	62	0 * *	169	0.000058 * *	143	0.707448	26	0 * *	184	0.965299	176	0 * *	151	0.81872	25	0 * *	173	0.000001 * *	149	0.462894	24	0 * *
		DNA replication [PATH:ko03030];	37	37	0.941699	34	0.987854	28	0.089024	12	0.41348	16	0.076875	30	0.137359	25	0.967422	5	0.004276 * *	33	0.803604	31	0.022162 *	24	0.874032	7	0.000202 * *	31	0.07376	30	0.704014	1	0.000022 * *
		DNA replication proteins [BR:ko03032];	135	132	0.964143	124	0.973946	99	0.000522 * *	55	0.789562	44	0.000002 * *	108	0.003293 * *	92	0.988109	16	0 * *	112	0.919443	108	0.000003 * *	93	0.889414	15	0 * *	107	0.000138 * *	93	0.603584	14	0 * *
		Homologous recombination [PATH:ko03440];	27	27	0.950197	25	0.988543	20	0.129064	10	0.709193	10	0.06184	22	0.210142	17	0.793071	5	0.040951 *	23	0.961891	21	0.029195 *	20	0.756861	1	0.000019 * *	21	0.078595	18	0.73589	3	0.003448 * *
		Mismatch repair [PATH:ko03430];	24	24	0.953045	22	0.98359	16	0.084699	7	0.377386	9	0.082755	19	0.204958	16	0.940719	3	0.017397 *	18	0.714858	18	0.030954 *	14	0.660174	4	0.001706 * *	18	0.078084	14	0.481469	4	0.0187 *
		Non-homologous end-joining [PATH:ko03450];	14	14	0.964138	12	0.852296	10	0.241423	7	0.725592	3	0.040484	12	0.432963	9	0.887607	3	0.189696	12	0.959964	12	0.175343	9	0.905903	3	0.030419 *	11	0.213552	11	0.878084	0	0.005447 * *
		Nucleotide excision repair [PATH:ko03420];	50	50	0.932226	47	0.92513	37	0.038402 *	23	0.753919	14	0.000994 * *	43	0.142077	38	0.618312	5	0.000202 * *	40	0.81617	39	0.003103 * *	31	0.704124	8	0.000004 * *	39	0.017185 *	36	0.906772	3	0.000005 * *
	Transcription	Basal transcription factors [PATH:ko03022];	56	55	0.995663	52	0.971645	48	0.127988	26	0.709876	22	0.012348 *	46	0.076968	40	0.82765	6	0.00012 * *	41	0.501431	41	0.000676 * *	30	0.301812	11	0.000007 * *	41	0.00517 * *	38	0.686021	3	0.000001 * *
		RNA polymerase [PATH:ko03020];	42	42	0.937884	38	0.931805	31	0.056503	12	0.221287	19	0.080745	32	0.067817	27	0.80649	5	0.001337 * *	38	0.741333	37	0.025078 *	32	0.610214	5	0.000005 * *	35	0.054029	30	0.888316	5	0.000357 * *
		Spliceosome [BR:ko03041];	448	439	0.960308	413	0.995251	323	0 * *	210	0.237204	113	0 * *	358	0 * *	315	0.687439	43	0 * *	370	0.802296	363	0 * *	297	0.790023	66	0 * *	354	0 * *	317	0.554106	37	0 * *
		Spliceosome [PATH:ko03040];	209	205	0.980942	195	0.906702	150	0.000007 * *	92	0.77952	58	0 * *	166	0.000195 * *	148	0.733724	18	0 * *	179	0.851688	176	0 * *	137	0.776831	39	0 * *	171	0.000008 * *	156	0.920858	15	0 * *
		Transcription factors [BR:ko03000];	830	821	0.899581	768	0.946233	647	0 * *	373	0.362888	274	0 * *	665	0 * *	599	0.292026	66	0 * *	716	0.600728	700	0 * *	579	0.555986	121	0 * *	697	0 * *	656	0.185773	41	0 * *
	Translation	Aminoacyl-tRNA biosynthesis [PATH:ko00970];	50	47	0.824922	44	0.820323	34	0.015864	21	0.962811	13	0.000528 * *	36	0.025983	26	0.257833	10	0.008594 * *	35	0.40572	35	0.000708 * *	24	0.165156	11	0.000053 * *	34	0.003355 * *	28	0.238772	6	0.000102 * *
		RNA transport [PATH:ko03013];	207	207	0.862097	198	0.712122	143	0.000002 * *	86	0.857131	57	0 * *	164	0.000192 * *	140	0.929751	24	0 * *	176	0.909028	171	0 * *	142	0.893899	29	0 * *	162	0.000001 * *	143	0.536106	19	0 * *
		Ribosome Biogenesis [BR:ko03009];	123	121	0.996287	114	0.969487	93	0.001861 * *	51	0.880478	42	0.000013 * *	95	0.002365 * *	83	0.93323	12	0 * *	101	0.862588	97	0.000005 * *	83	0.988775	14	0 * *	95	0.000141 * *	89	0.88191	6	0 * *
		Ribosome [BR:ko03011];	224	213	0.725945	207	0.98322	152	0 * *	111	0.183735	41	0 * *	148	0 * *	130	0.13775	18	0 * *	167	0.238731	150	0 * *	119	0.032208 *	31	0 * *	137	0 * *	123	0.007703 * *	14	0 * *
		Ribosome [PATH:ko03010];	224	213	0.725945	207	0.98322	152	0 * *	111	0.183735	41	0 * *	148	0 * *	130	0.13775	18	0 * *	167	0.238731	150	0 * *	119	0.032208 *	31	0 * *	137	0 * *	123	0.007703 * *	14	0 * *
		Ribosome biogenesis in eukaryotes [PATH:ko03008];	88	87	0.970606	80	0.925749	63	0.003402 * *	36	0.845665	27	0.000047 * *	64	0.003714 * *	55	0.605681	9	0.000001 * *	73	0.934486	71	0.000183 * *	60	0.960095	11	0 * *	68	0.001305 * *	63	0.849426	5	0 * *
		Translation factors [BR:ko03012];	76	75	0.98162	66	0.720271	50	0.001722 * *	29	0.619793	21	0.000041 * *	57	0.011106 *	49	0.753445	8	0.000006 * *	67	0.774799	64	0.001137 * *	57	0.553144	7	0 * *	63	0.008758 * *	51	0.595192	12	0.000017 * *
		mRNA surveillance pathway [PATH:ko03015];	125	124	0.943498	119	0.80359	95	0.001917 * *	65	0.185522	30	0 * *	100	0.004692 * *	83	0.842797	17	0 * *	108	0.832442	107	0.000048 * *	82	0.830966	25	0 * *	103	0.00066 * *	98	0.65769	5	0 * *
Environmental Information Processing	Membrane Transport	ABC transporters [PATH:ko02010];	45	44	0.979338	40	0.865233	32	0.034128 *	17	0.677867	15	0.006996 * *	37	0.113874	28	0.698879	9	0.012677	39	0.887948	39	0.01703 *	33	0.722754	6	0.000004 * *	36	0.030808 *	36	0.720835	0	0.000001 * *
		Bacterial secretion system [PATH:ko03070];	2	2	0.986445	2	0.935466	2	0.885564	2	0.377902	0	0.227069	2	0.878254	1	0.798322	1	0.976796	2	0.861771	2	0.707721	2	0.693673	0	0.212955	2	0.798358	2	0.761041	0	0.293584
		Secretion system [BR:ko02044];	20	19	0.914678	19	0.926219	17	0.351051	11	0.491216	6	0.048474 *	17	0.336601	15	0.783436	2	0.01883	15	0.738774	15	0.048892 *	11	0.58143	4	0.007607 * *	15	0.107773	13	0.719399	2	0.009504 * *
		Transporters [BR:ko02000];	113	110	0.940803	99	0.708504	86	0.003276 * *	43	0.535051	43	0.000212 * *	85	0.002069 * *	67	0.358098	18	0.000004 * *	96	0.937512	96	0.000091 * *	80	0.752262	16	0 * *	92	0.000918 * *	91	0.538279	1	0 * *
	Signal Transduction	Calcium signaling pathway [PATH:ko04020];	186	185	0.910668	169	0.887969	141	0.000139 * *	78	0.919055	63	0 * *	134	0.000017 * *	117	0.484568	17	0 * *	151	0.751196	145	0 * *	124	0.902671	21	0 * *	144	0.000003 * *	138	0.968306	6	0 * *
		ErbB signaling pathway [PATH:ko04012];	96	94	0.977596	87	0.905694	77	0.016423 *	34	0.358491	43	0.007148 * *	72	0.004302 * *	67	0.89071	5	0 * *	79	0.889747	77	0.000081 * *	59	0.562883	18	0 * *	77	0.001678 * *	71	0.993518	6	0 * *
		Hedgehog signaling pathway [PATH:ko04340];	54	53	0.992958	47	0.771345	40	0.031743 *	26	0.601236	14	0.000308 * *	37	0.01172 *	32	0.524251	5	0.000078 * *	46	0.946091	45	0.005301 * *	35	0.845296	10	0.000006 * *	46	0.036978 *	44	0.628316	2	0.000001 * *
		Jak-STAT signaling pathway [PATH:ko04630];	153	149	0.93395	139	0.897629	121	0.001696 * *	70	0.609313	51	0.000001 * *	119	0.000835 * *	101	0.791068	18	0 * *	124	0.763233	123	0.000001 * *	102	0.911757	21	0 * *	120	0.000035 * *	110	0.828246	10	0 * *
		MAPK signaling pathway - fly [PATH:ko04013];	18	18	0.959336	15	0.771645	13	0.193109	6	0.604853	7	0.150938	11	0.08604	11	0.771583	0	0.003199 * *	15	0.980754	14	0.075015	13	0.856172	1	0.000733 * *	14	0.151033	14	0.884754	0	0.001623 * *
		MAPK signaling pathway - yeast [PATH:ko04011];	13	13	0.965442	12	0.998203	8	0.154449	4	0.570034	4	0.119341	11	0.432538	10	0.776836	1	0.042447 *	11	0.98668	11	0.182204	9	0.956534	2	0.017782 *	11	0.299466	10	0.923127	1	0.026361 *
		MAPK signaling pathway [PATH:ko04010];	274	271	0.943992	248	0.829449	203	0.000001 * *	99	0.162367	104	0 * *	198	0*	164	0.178866	34	0 * *	222	0.683608	211	0 * *	166	0.261032	45	0 * *	210	0 * *	197	0.771186	13	0 * *
		Notch signaling pathway [PATH:ko04330];	48	47	0.984175	44	0.976782	36	0.048377 *	19	0.79203	17	0.008824 * *	38	0.072901	33	0.976038	5	0.000325 * *	41	0.938971	41	0.011552 *	30	0.735052	11	0.000104 * *	40	0.039411	37	0.845224	3	0.000009 * *
		Phosphatidylinositol signaling system [PATH:ko04070];	90	89	0.968905	82	0.936447	69	0.009833 * *	45	0.372575	24	0.000005 * *	65	0.002953 * *	54	0.451135	11	0.000003 * *	78	0.841884	77	0.000557 * *	55	0.553622	22	0 * *	76	0.006034 * *	75	0.439108	1	0 * *
		TGF-beta signaling pathway [PATH:ko04350];	105	105	0.901785	101	0.761963	79	0.003687 * *	54	0.253503	25	0 * *	89	0.026172 *	73	0.905853	16	0.000005 * *	87	0.921993	82	0.000018 * *	67	0.71036	15	0 * *	83	0.000737 * *	72	0.626069	11	0 * *
		Two-component system [PATH:ko02020];	9	9	0.971246	9	0.863599	7	0.42996	2	0.398342	5	0.62412	8	0.576072	7	0.796	1	0.128025	8	0.90804	8	0.307816	6	0.978631	2	0.088141	8	0.440533	7	0.918384	1	0.0914
		VEGF signaling pathway [PATH:ko04370];	74	74	0.917549	69	0.947567	58	0.025999 *	30	0.826058	28	0.002556 * *	55	0.010732 *	50	0.9539	5	0.000001 * *	63	0.939622	60	0.000662 * *	45	0.573959	15	0 * *	61	0.008902 * *	59	0.660876	2	0 * *
		Wnt signaling pathway [PATH:ko04310];	169	168	0.918857	160	0.811344	132	0.000679 * *	88	0.120578	44	0 * *	135	0.000959 * *	114	0.919345	21	0 * *	143	0.951818	139	0 * *	104	0.447997	35	0 * *	141	0.000111 * *	131	0.677305	10	0 * *
		mTOR signaling pathway [PATH:ko04150];	60	59	0.999212	57	0.872448	46	0.035147 *	23	0.672554	23	0.00753 * *	47	0.039867 *	44	0.718876	3	0.000002 * *	50	0.964834	45	0.000641 * *	36	0.570144	9	0 * *	45	0.005309 * *	41	0.700406	4	0.000001 * *
	Signaling Molecules and Interaction	Bacterial toxins [BR:ko02042];	6	6	0.976523	6	0.888456	4	0.388834	2	0.7652	2	0.325067	5	0.577886	4	0.970352	1	0.302423	2	0.240613	2	0.048931 *	2	0.376435	0	0.030978 *	2	0.073916	2	0.317058	0	0.06887
		CAM ligands [BR:ko04516];	180	178	0.95594	168	0.910905	136	0.000161 * *	77	0.963294	59	0 * *	135	0.00009 * *	111	0.396062	24	0 * *	157	0.732343	152	0.000001 * *	129	0.612221	23	0 * *	149	0.00005 * *	132	0.949557	17	0 * *
		Cell adhesion molecules (CAMs) [BR:ko04515];	367	360	0.97537	344	0.827315	303	0.000012 * *	164	0.591883	139	0 * *	304	0.000008 * *	256	0.791885	48	0 * *	308	0.985723	305	0 * *	255	0.735866	50	0 * *	302	0 * *	291	0.361877	11	0 * *
		Cell adhesion molecules (CAMs) [PATH:ko04514];	226	221	0.954364	212	0.858142	195	0.002652 * *	112	0.181528	83	0 * *	188	0.000566 * *	158	0.819456	30	0 * *	182	0.666875	181	0 * *	149	0.809972	32	0 * *	181	0.000001 * *	175	0.637422	6	0 * *
		Cellular antigens [BR:ko04090];	691	680	0.985865	645	0.822785	557	0 * *	305	0.578283	252	0 * *	563	0 * *	498	0.350416	65	0 * *	592	0.726474	588	0 * *	494	0.335622	94	0 * *	579	0 * *	555	0.134627	24	0 * *
		Cytokine receptors [BR:ko04050];	177	172	0.912856	149	0.409663	125	0.00002 * *	62	0.187025	63	0.000001 * *	133	0.00011 * *	113	0.574646	20	0 * *	150	0.939571	146	0 * *	122	0.869677	24	0 * *	145	0.000041 * *	141	0.501328	4	0 * *
		Cytokine-cytokine receptor interaction [PATH:ko04060];	257	253	0.988203	233	0.8492	195	0.000008 * *	115	0.645704	80	0 * *	205	0.000042 * *	176	0.976323	29	0 * *	208	0.684633	203	0 * *	176	0.895595	27	0 * *	203	0 * *	185	0.787872	18	0 * *
		Cytokines [BR:ko04052];	211	207	0.982364	198	0.860065	166	0.000187 * *	96	0.579319	70	0 * *	164	0.000084 * *	137	0.644296	27	0 * *	169	0.63977	162	0 * *	139	0.810698	23	0 * *	162	0 * *	142	0.388569	20	0 * *
		ECM-receptor interaction [PATH:ko04512];	96	96	0.906089	92	0.791988	76	0.013234 *	46	0.503214	30	0.000029 * *	77	0.01386 *	64	0.881562	13	0.000004 * *	85	0.725342	84	0.000601 * *	69	0.697886	15	0 * *	83	0.007069 * *	79	0.475663	4	0 * *
		Enzyme-linked receptors [BR:ko01020];	73	71	0.948287	63	0.698944	51	0.005338 * *	26	0.437042	25	0.000819 * *	58	0.028222 *	49	0.925833	9	0.00003 * *	62	0.951128	59	0.000679 * *	48	0.880413	11	0 * *	60	0.008972 * *	59	0.606345	1	0 * *
		G protein-coupled receptors [BR:ko04030];	725	710	0.939776	679	0.769167	533	0 * *	263	0.024843 *	270	0 * *	583	0 * *	534	0.176228	49	0 * *	615	0.862268	583	0 * *	514	0.40246	69	0 * *	564	0 * *	500	0.229608	64	0 * *
		GTP-binding proteins [BR:ko04031];	177	176	0.91493	165	0.920602	141	0.000903 * *	81	0.581041	60	0 * *	144	0.001233 * *	116	0.729811	28	0 * *	146	0.866941	141	0 * *	115	0.738166	26	0 * *	143	0.000025 * *	129	0.907454	14	0 * *
		Glycan bindng proteins [BR:ko04091];	145	144	0.931565	138	0.790603	105	0.000229 * *	73	0.236329	32	0 * *	114	0.001505 * *	94	0.693733	20	0 * *	115	0.641629	109	0 * *	92	0.632061	17	0 * *	106	0.000006 * *	100	0.596209	6	0 * *
		Ion channels [BR:ko04040];	305	300	0.995466	280	0.955561	234	0.000002 * *	124	0.672846	110	0 * *	225	0 * *	184	0.181039	41	0 * *	259	0.901239	254	0 * *	201	0.776041	53	0 * *	248	0 * *	228	0.890432	20	0 * *
		Neuroactive ligand-receptor interaction [PATH:ko04080];	297	291	0.966678	270	0.863376	217	0 * *	125	0.924526	92	0 * *	225	0.000001 * *	197	0.750158	28	0 * *	243	0.755184	227	0 * *	183	0.319369	44	0 * *	232	0 * *	209	0.588778	23	0 * *
		Nuclear receptors [BR:ko03310];	50	49	0.987225	48	0.842411	37	0.038402 *	24	0.624225	13	0.000528 * *	42	0.115784	40	0.454375	2	0.00001 * *	44	0.823446	43	0.010817 *	34	0.979558	9	0.000011 * *	41	0.02988 *	37	0.993252	4	0.000015 * *
Cellular Processes	Cell Communication	Adherens junction [PATH:ko04520];	80	79	0.97778	73	0.94757	66	0.041908 *	45	0.130815	21	0.000013 * *	68	0.054331	60	0.581963	8	0.000003 * *	68	0.944923	65	0.000416 * *	48	0.511832	17	0 * *	66	0.006615 * *	63	0.703174	3	0 * *
		Focal adhesion [PATH:ko04510];	210	210	0.861101	198	0.822528	164	0.000149 * *	92	0.808956	72	0 * *	162	0.000066 * *	144	0.968998	18	0 * *	187	0.562667	182	0 * *	143	0.947606	39	0 * *	182	0.000072 * *	170	0.371777	12	0 * *
		Gap junction [PATH:ko04540];	95	95	0.906579	86	0.900402	73	0.008306 * *	43	0.732302	30	0.000037 * *	65	0.000798 * *	62	0.781091	3	0 * *	77	0.813051	74	0.000044 * *	65	0.941122	9	0 * *	73	0.000744 * *	67	0.771383	6	0 * *
		Tight junction [PATH:ko04530];	140	139	0.934418	128	0.943302	109	0.001847 * *	59	0.955077	50	0.000009 * *	110	0.001793 * *	92	0.774179	18	0 * *	118	0.981207	115	0.000004 * *	83	0.340777	32	0 * *	114	0.000224 * *	102	0.915704	12	0 * *
	Cell Growth and Death	Apoptosis [PATH:ko04210];	91	90	0.968068	84	0.995236	73	0.019544 *	39	0.966197	34	0.00068 * *	70	0.008379 * *	64	0.856173	6	0 * *	76	0.967926	75	0.000229 * *	63	0.885123	12	0 * *	75	0.003699 * *	71	0.728869	4	0 * *
		Cell cycle - Caulobacter [PATH:ko04112];	3	3	0.983399	3	0.921003	2	0.542323	2	0.619134	0	0.139022	3	0.85118	3	0.63829	0	0.228905	1	0.4067	1	0.163808	1	0.531716	0	0.127155	1	0.206359	1	0.479296	0	0.198317
		Cell cycle - yeast [PATH:ko04111];	86	85	0.972341	79	0.979709	61	0.003234 * *	36	0.937884	25	0.000027 * *	66	0.010008 *	51	0.423548	15	0.000144 * *	71	0.911548	69	0.000192 * *	56	0.826111	13	0 * *	67	0.001727 * *	57	0.524773	10	0 * *
		Cell cycle [PATH:ko04110];	157	154	0.983722	146	0.942196	116	0.000226 * *	66	0.938911	50	0 * *	121	0.000554 * *	99	0.533238	22	0 * *	126	0.699002	125	0 * *	100	0.639347	25	0 * *	121	0.000016 * *	105	0.428793	16	0 * *
		Meiosis - yeast [PATH:ko04113];	63	62	0.995589	58	0.992326	45	0.01287	28	0.844556	17	0.000148 * *	46	0.014866 *	33	0.21526	13	0.00402 * *	55	0.836214	54	0.004009 * *	45	0.778216	9	0 * *	52	0.016094	47	0.958767	5	0.000001 * *
		Oocyte meiosis [PATH:ko04114];	128	126	0.992095	120	0.89695	92	0.000449 * *	60	0.530838	32	0 * *	92	0.000345 * *	75	0.290647	17	0 * *	100	0.583353	96	0.000001 * *	85	0.897165	11	0 * *	94	0.000025 * *	86	0.495358	8	0 * *
		p53 signaling pathway [PATH:ko04115];	71	70	0.986698	64	0.894342	56	0.031679 *	36	0.387583	20	0.000093 * *	56	0.027725 *	49	0.954329	7	0.000009 * *	63	0.753078	62	0.00308 * *	44	0.64906	18	0.000008 * *	62	0.023637 *	53	0.953579	9	0.000005 * *
	Cell Motility	Cytoskeleton proteins [BR:ko04812];	348	341	0.964824	314	0.776954	266	0 * *	151	0.832229	115	0 * *	265	0 * *	216	0.266428	49	0 * *	293	0.981108	284	0 * *	220	0.431242	64	0 * *	281	0 * *	250	0.735211	31	0 * *
		Regulation of actin cytoskeleton [PATH:ko04810];	217	211	0.908521	198	0.91296	171	0.00016 * *	94	0.878423	77	0 * *	161	0.000011 * *	136	0.430446	25	0 * *	179	0.852931	174	0 * *	137	0.527591	37	0 * *	175	0.000003 * *	159	0.938163	16	0 * *
	Transport and Catabolism	Endocytosis [PATH:ko04144];	242	239	0.960291	225	0.929834	193	0.000107 * *	111	0.504782	82	0 * *	199	0.000233 * *	165	0.987962	34	0 * *	213	0.620434	207	0 * *	169	0.745737	38	0 * *	208	0.000014 * *	200	0.236723	8	0 * *
		Lysosome [PATH:ko04142];	114	109	0.834792	100	0.713937	88	0.004193 * *	44	0.585023	44	0.000256 * *	87	0.002677 * *	71	0.541439	16	0.000001 * *	98	0.868973	95	0.00005 * *	73	0.715971	22	0 * *	96	0.00187 * *	89	0.694585	7	0 * *
		Peroxisome [PATH:ko04146];	85	84	0.973223	75	0.779704	62	0.005454 * *	28	0.239609	34	0.002602 * *	59	0.001955 * *	51	0.464041	8	0.000001 * *	65	0.565904	64	0.000052 * *	51	0.498879	13	0 * *	64	0.000971 * *	54	0.385033	10	0 * *
		Phagosome [PATH:ko04145];	267	260	0.911891	248	0.935196	215	0.00007 * *	129	0.229275	86	0 * *	207	0.000008 * *	173	0.588379	34	0 * *	216	0.675377	210	0 * *	171	0.577315	39	0 * *	208	0 * *	195	0.903797	13	0 * *
		Regulation of autophagy [PATH:ko04140];	23	23	0.954034	23	0.783525	17	0.159469	13	0.409833	4	0.003971 * *	20	0.336293	17	0.804277	3	0.022185 *	17	0.687761	17	0.031428 *	14	0.756322	3	0.000948 * *	17	0.077567	17	0.998363	0	0.000367 * *
Human Diseases	Cancers	Acute myeloid leukemia [PATH:ko05221];	60	59	0.999212	55	0.974034	48	0.056418	24	0.800617	24	0.01145 *	45	0.024098 *	43	0.808561	2	0.000001 * *	47	0.717718	45	0.000641 * *	40	0.944795	5	0 * *	46	0.007168 * *	44	0.970948	2	0 * *
		Basal cell carcinoma [PATH:ko05217];	54	53	0.992958	49	0.934395	40	0.031743 *	27	0.490167	13	0.000158 * *	40	0.028303 *	35	0.809794	5	0.000078 * *	46	0.946091	45	0.005301 * *	35	0.845296	10	0.000006 * *	46	0.036978 *	46	0.476293	0	0 * *
		Bladder cancer [PATH:ko05219];	43	43	0.937149	40	0.968654	35	0.122342	19	0.888356	16	0.019047 *	33	0.068811	31	0.817636	2	0.000057 * *	39	0.729873	38	0.02419 *	33	0.583515	5	0.000003 * *	38	0.087061	33	0.868599	5	0.000272 * *
		Chronic myeloid leukemia [PATH:ko05220];	79	77	0.956819	71	0.874287	62	0.021824 *	30	0.597837	32	0.004333 * *	58	0.006935 * *	52	0.836742	6	0.000001 * *	66	0.971716	65	0.000579 * *	50	0.714089	15	0 * *	64	0.005171 * *	62	0.720297	2	0 * *
		Colorectal cancer [PATH:ko05210];	77	76	0.980643	73	0.865586	61	0.026811 *	42	0.191759	19	0.000009 * *	63	0.036069 *	56	0.719145	7	0.000002 * *	65	0.978773	63	0.000611 * *	51	0.908862	12	0 * *	64	0.008682 * *	62	0.612368	2	0 * *
		Endometrial cancer [PATH:ko05213];	60	60	0.925757	57	0.872448	52	0.128182	31	0.376421	21	0.00302 * *	47	0.039867 *	43	0.808561	4	0.000007 * *	50	0.964834	49	0.002427 * *	38	0.752011	11	0.000002 * *	49	0.016463 *	49	0.60132	0	0 * *
		Glioma [PATH:ko05214];	72	72	0.918671	66	0.971549	60	0.060565	30	0.926256	30	0.008922 * *	53	0.01034 *	48	0.897394	5	0.000001 * *	64	0.743497	61	0.001711 * *	48	0.939518	13	0 * *	61	0.014766 *	59	0.553528	2	0 * *
		Melanoma [PATH:ko05218];	76	76	0.916442	70	0.993756	63	0.050359	30	0.730417	33	0.011711 *	54	0.004916 * *	49	0.753445	5	0 * *	65	0.917132	61	0.000461 * *	49	0.79479	12	0 * *	62	0.006812 * *	56	0.988904	6	0 * *
		Non-small cell lung cancer [PATH:ko05223];	60	60	0.925757	56	0.94864	50	0.086763	22	0.551968	28	0.048746	45	0.024098 *	43	0.808561	2	0.000001 * *	52	0.870709	51	0.004411 * *	40	0.944795	11	0.000002 * *	51	0.02714 *	50	0.527884	1	0 * *
		Pancreatic cancer [PATH:ko05212];	80	80	0.914272	74	0.985218	63	0.022054 *	35	0.887114	28	0.000613 * *	64	0.023826 *	56	0.886577	8	0.000003 * *	68	0.944923	66	0.000563 * *	57	0.76204	9	0 * *	67	0.008447 * *	61	0.851377	6	0 * *
		Pathways in cancer [PATH:ko05200];	362	357	0.966776	341	0.777019	280	0 * *	164	0.495218	116	0 * *	287	0.000001 * *	254	0.737697	33	0 * *	305	0.973502	299	0 * *	242	0.890272	57	0 * *	299	0 * *	276	0.689015	23	0 * *
		Prostate cancer [PATH:ko05215];	102	101	0.959358	95	0.944798	79	0.007198 * *	44	0.93529	35	0.000078 * *	76	0.002862 * *	68	0.877928	8	0 * *	87	0.918876	83	0.000069 * *	66	0.780231	17	0 * *	81	0.000969 * *	79	0.751112	2	0 * *
		Renal cell carcinoma [PATH:ko05211];	82	82	0.913207	78	0.844624	66	0.027976 *	33	0.78987	33	0.003358 * *	67	0.029937 *	61	0.611696	6	0 * *	65	0.724366	62	0.000078 * *	53	0.797738	9	0 * *	63	0.001727 * *	56	0.650253	7	0 * *
		Small cell lung cancer [PATH:ko05222];	98	98	0.905116	96	0.673622	85	0.052275	53	0.155951	32	0.000048 * *	83	0.031324 *	77	0.355239	6	0 * *	82	0.976722	82	0.000188 * *	68	0.869381	14	0 * *	81	0.00274 * *	76	0.749391	5	0 * *
		Thyroid cancer [PATH:ko05216];	32	32	0.945781	29	0.945551	25	0.140543	16	0.595489	9	0.00868 * *	25	0.13128	25	0.613476	0	0.000084 * *	27	0.987801	26	0.025719 *	24	0.700684	2	0.000009 * *	26	0.077045	25	0.833451	1	0.000094 * *
	Cardiovascular Diseases	Arrhythmogenic right ventricular cardiomyopathy (ARVC) [PATH:ko05412];	78	77	0.979677	72	0.995591	61	0.021585	39	0.406631	22	0.000043 * *	63	0.029273 *	54	0.937958	9	0.00001 * *	67	0.895316	65	0.000801 * *	50	0.76801	15	0 * *	66	0.010935	64	0.532141	2	0 * *
		Dilated cardiomyopathy (DCM) [PATH:ko05414];	86	86	0.911115	77	0.850057	60	0.002431 * *	39	0.737308	21	0.000002 * *	62	0.003556 * *	52	0.487576	10	0.000004 * *	76	0.748916	71	0.000354 * *	59	0.931307	12	0 * *	73	0.007944 * *	70	0.545415	3	0 * *
		Hypertrophic cardiomyopathy (HCM) [PATH:ko05410];	88	87	0.970606	79	0.861692	60	0.001432 * *	36	0.845665	24	0.000008 * *	64	0.003714 * *	53	0.468992	11	0.000005 * *	80	0.610091	74	0.000447 * *	63	0.728526	11	0 * *	77	0.012128 *	73	0.462237	4	0 * *
		Viral myocarditis [PATH:ko05416];	166	163	0.990921	149	0.809495	137	0.003359 * *	78	0.463794	59	0.000001 * *	129	0.000488 * *	112	0.921441	17	0 * *	137	0.874794	134	0 * *	110	0.869254	24	0 * *	133	0.000034 * *	124	0.924314	9	0 * *
	Immune System Diseases	Allograft rejection [PATH:ko05330];	126	123	0.955134	116	0.98913	109	0.026368 *	59	0.538677	50	0.000208 * *	100	0.003813 * *	85	0.930794	15	0 * *	102	0.778107	101	0.000006 * *	84	0.919944	17	0 * *	102	0.000401 * *	98	0.700595	4	0 * *
		Asthma [PATH:ko05310];	75	73	0.951215	67	0.849449	65	0.088866	33	0.868915	32	0.010031 *	62	0.044069 *	54	0.766157	8	0.000008 * *	59	0.703687	56	0.000123 * *	48	0.765879	8	0 * *	59	0.004026 * *	54	0.885881	5	0 * *
		Autoimmune thyroid disease [PATH:ko05320];	128	125	0.957195	118	0.997482	109	0.018704 *	60	0.530838	49	0.00009 * *	102	0.003873 * *	87	0.973254	15	0 * *	103	0.742177	103	0.000006 * *	86	0.963667	17	0 * *	103	0.000308 * *	98	0.788604	5	0 * *
		Graft-versus-host disease [PATH:ko05332];	123	121	0.996287	115	0.915684	108	0.03675 *	57	0.589094	51	0.000569 * *	98	0.004624 * *	83	0.93323	15	0 * *	101	0.862588	100	0.000012 * *	83	0.988775	17	0 * *	101	0.00067 * *	98	0.574747	3	0 * *
		Primary immunodeficiency [PATH:ko05340];	30	30	0.947503	28	0.963697	20	0.053885	14	0.773022	6	0.001926 * *	20	0.049878	15	0.322068	5	0.021055 *	27	0.795956	27	0.068677	22	0.772147	5	0.000452 * *	26	0.134758	22	0.97947	4	0.003747 * *
		Rheumatoid arthritis [PATH:ko05323];	143	140	0.971627	133	0.943893	124	0.018844 *	68	0.444973	56	0.000058 * *	120	0.007534 * *	109	0.385095	11	0 * *	113	0.623528	111	0 * *	96	0.956664	15	0 * *	112	0.000061 * *	104	0.903834	8	0 * *
		Systemic lupus erythematosus [PATH:ko05322];	169	164	0.904886	152	0.821808	137	0.001913 * *	85	0.203565	52	0 * *	137	0.001446 * *	118	0.852165	19	0 * *	138	0.801322	129	0 * *	104	0.447997	25	0 * *	132	0.000012 * *	120	0.739894	12	0 * *
	Infectious Diseases	African trypanosomiasis [PATH:ko05143];	35	35	0.943297	35	0.734607	27	0.112668	22	0.147622	5	0.000143 * *	28	0.135321	23	0.886213	5	0.006775 * *	28	0.845837	26	0.008339 * *	25	0.833839	1	0.000001 * *	26	0.030719 *	26	0.982466	0	0.000011 * *
		Amoebiasis [PATH:ko05146];	120	118	0.998884	109	0.908281	94	0.004492 * *	62	0.210269	32	0 * *	94	0.003616 * *	82	0.99606	12	0 * *	94	0.608669	93	0.000004 * *	82	0.940971	11	0 * *	92	0.000141 * *	85	0.76689	7	0 * *
		Bacterial invasion of epithelial cells [PATH:ko05100];	75	74	0.98261	69	0.98832	62	0.050139	38	0.376619	24	0.000296 * *	61	0.035698 *	55	0.687243	6	0.000001 * *	61	0.8492	60	0.000472 * *	39	0.18153	21	0.000016 * *	59	0.004026 * *	55	0.967509	4	0 * *
		Chagas disease (American trypanosomiasis) [PATH:ko05142];	125	123	0.99459	118	0.85542	101	0.007164 * *	54	0.921194	47	0.000077 * *	103	0.008681 * *	86	0.957112	17	0 * *	103	0.882001	99	0.000005 * *	85	0.967625	14	0 * *	99	0.000241 * *	92	0.979097	7	0 * *
		Epithelial cell signaling in Helicobacter pylori infection [PATH:ko05120];	72	69	0.879144	63	0.760078	57	0.031996 *	31	0.95273	26	0.001681 * *	58	0.035051 *	53	0.677551	5	0.000001 * *	63	0.814689	61	0.001711 * *	46	0.763565	15	0.000001 * *	63	0.023316 *	58	0.622357	5	0 * *
		Hepatitis C [PATH:ko05160];	128	126	0.992095	116	0.891106	102	0.004842 * *	55	0.946953	47	0.000039 * *	92	0.000345 * *	78	0.42642	14	0 * *	107	0.967565	103	0.000006 * *	89	0.838973	14	0 * *	105	0.000506 * *	96	0.909761	9	0 * *
		Leishmaniasis [PATH:ko05140];	120	115	0.844198	108	0.853528	98	0.01039 *	54	0.727685	44	0.000066 * *	97	0.00692 * *	80	0.867629	17	0 * *	92	0.50629	89	0.000001 * *	73	0.475039	16	0 * *	88	0.000044 * *	84	0.70479	4	0 * *
		Malaria [PATH:ko05144];	58	56	0.922912	54	0.95994	39	0.008152 * *	25	0.95386	14	0.000092 * *	43	0.023257 *	37	0.745998	6	0.000075 * *	43	0.532541	40	0.000208 * *	38	0.879838	2	0 * *	40	0.00193 * *	38	0.564814	2	0 * *
		Measles [PATH:ko05162];	137	133	0.917001	129	0.865078	113	0.007653 * *	62	0.681756	51	0.000028 * *	112	0.005027 * *	101	0.557643	11	0 * *	115	0.992675	111	0.000003 * *	98	0.669134	13	0 * *	112	0.000292 * *	104	0.8329	8	0 * *
		Pathogenic Escherichia coli infection [PATH:ko05130];	59	57	0.92483	53	0.889312	43	0.020465 *	28	0.630846	15	0.000133 * *	40	0.007359 * *	37	0.684236	3	0.000003 * *	41	0.348509	40	0.000138 * *	32	0.3137	8	0 * *	38	0.000647 * *	33	0.198762	5	0.000003 * *
		Shigellosis [PATH:ko05131];	62	61	0.996777	56	0.909867	44	0.012538 *	19	0.209298	25	0.011007 * *	44	0.010929 *	37	0.515689	7	0.00007 * *	51	0.909663	49	0.001221 * *	37	0.546965	12	0.000002 * *	49	0.009523 * *	42	0.664482	7	0.00001 * *
		Staphylococcus aureus infection [PATH:ko05150];	119	114	0.84267	109	0.958787	102	0.026302 *	58	0.391483	44	0.000083 * *	98	0.010342 *	86	0.687783	12	0	95	0.708142	94	0.000007 * *	81	0.962923	13	0 * *	91	0.00014 * *	80	0.513554	11	0 * *
		Toxoplasmosis [PATH:ko05145];	179	177	0.956538	167	0.914118	152	0.004993 * *	80	0.708627	72	0.000014 * *	147	0.001515 * *	127	0.740332	20	0 * *	144	0.695129	140	0 * *	115	0.667578	25	0 * *	141	0.000009 * *	132	0.988497	9	0 * *
		Tuberculosis [PATH:ko05152];	222	215	0.874342	199	0.769692	173	0.000089 * *	105	0.36488	68	0 * *	173	0.00006 * *	147	0.771133	26	0 * *	180	0.719493	173	0 * *	144	0.696492	29	0 * *	171	0 * *	157	0.674963	14	0 * *
		Vibrio cholerae infection [PATH:ko05110];	59	58	0.99954	55	0.954241	49	0.086417	31	0.337947	18	0.000823 * *	49	0.077881	45	0.575511	4	0.000009 * *	49	0.951143	48	0.002493 * *	40	0.989494	8	0 * *	49	0.021442 *	46	0.783177	3	0 * *
	Metabolic Diseases	Maturity onset diabetes of the young [PATH:ko04950];	23	23	0.954034	22	0.902547	17	0.159469	12	0.5643	5	0.009128 * *	20	0.336293	18	0.664373	2	0.00878 * *	21	0.783342	21	0.120937	18	0.641677	3	0.000948 * *	21	0.249416	20	0.592918	1	0.001314 * *
		Type I diabetes mellitus [PATH:ko04940];	133	131	0.988061	125	0.878964	117	0.030902 *	64	0.413445	53	0.000151 * *	108	0.004929 * *	92	0.923864	16	0 * *	109	0.845417	108	0.000005 * *	89	0.939495	19	0 * *	109	0.000383 * *	106	0.557876	3	0 * *
		Type II diabetes mellitus [PATH:ko04930];	52	51	0.990149	48	0.996403	43	0.103345	22	0.984891	21	0.020178 *	40	0.046437 *	30	0.461133	10	0.005749 * *	45	0.885383	43	0.005621 * *	37	0.812212	6	0 * *	44	0.037826 *	40	0.84682	4	0.000009 * *
	Neurodegenerative Diseases	Alzheimer's disease [PATH:ko05010];	192	190	0.948986	173	0.823601	138	0.000017 * *	90	0.442004	48	0 * *	132	0.000002 * *	108	0.10492	24	0 * *	161	0.983502	142	0 * *	122	0.589825	20	0 * *	135	0 * *	126	0.299824	9	0 * *
		Amyotrophic lateral sclerosis (ALS) [PATH:ko05014];	55	54	0.994323	54	0.743484	47	0.127851	35	0.059942	12	0.000057 * *	48	0.141367	41	0.670216	7	0.000349 * *	43	0.722274	41	0.000989 * *	29	0.276697	12	0.000021 * *	43	0.012807	43	0.779887	0	0 * *
		Huntington's disease [PATH:ko05016];	212	207	0.943583	189	0.733441	147	0.000001 * *	95	0.667938	52	0 * *	151	0.000003 * *	123	0.148185	28	0 * *	184	0.747695	165	0 * *	140	0.827623	25	0 * *	159	0 * *	147	0.553817	12	0 * *
		Parkinson's disease [PATH:ko05012];	138	136	0.984172	125	0.88374	100	0.000332 * *	65	0.493868	35	0 * *	94	0.000046 * *	77	0.153665	17	0 * *	116	0.998551	101	0 * *	85	0.497299	16	0 * *	96	0.000002 * *	89	0.316369	7	0 * *
		Prion diseases [PATH:ko05020];	29	27	0.838474	24	0.694389	20	0.072858	11	0.747182	9	0.020887	20	0.067761	15	0.380629	5	0.02632 *	20	0.495474	19	0.005631 * *	15	0.397895	4	0.000255 * *	18	0.012615 *	18	0.561278	0	0.000063 * *

## Sheet: B-GO
GO	Class	Number of reference genes	Number of target genes regulated by 196 miRNAs		Number of target genes regulated by 119 conserved miRNAs		Target genes regulated by 8 conserved miRNAs differentially expressed in brain						Target genes regulated by 13 conserved miRNAs differentially expressed in adipose tissue						Number of target genes regulated by 77 novel miRNAs		Target genes regulated by 25 novel miRNAs differentially expressed in brain						Target genes regulated by 12 novel miRNAs differentially expressed in adipose tissue
		20719	20370	P	19108	P	Total	P	Up	P	Down	P	Total	P	Up	P	Down	P	17412	P	Total	P	Up	P	Down	P	Total	P	Up	P	Down	P
Cellular Component	cell	11744	11530	0.870966	10722	0.252064	13374	0.098451	5006	0.808889	8368	0.012889 *	13391	0.009358 * *	7703	0.000036 * *	5688	0.721815	9783	0.329673	16770	0.038483 *	7812	0.090597	8958	0.072895	15046	0.388722	8545	0.109034	6501	0.716928
	cell part	11744	11530	0.870966	10722	0.252064	13374	0.098451	5006	0.808889	8368	0.012889 *	13391	0.009358 * *	7703	0.000036 * *	5688	0.721815	9783	0.329673	16770	0.038483 *	7812	0.090597	8958	0.072895	15046	0.388722	8545	0.109034	6501	0.716928
	envelope	469	461	0.997332	421	0.683913	520	0.51945	205	0.736967	315	0.251079	524	0.502601	282	0.087657	242	0.390927	395	0.974306	658	0.567762	314	0.891225	344	0.426601	599	0.868225	331	0.521066	268	0.639455
	extracellular region	1030	1011	0.969855	947	0.944217	1132	0.239894	414	0.323202	718	0.337427	1119	0.095856	672	0.345936	447	0.054999	840	0.507839	1444	0.380486	670	0.424125	774	0.495957	1269	0.25974	729	0.365612	540	0.328051
	extracellular region part	665	653	0.982013	608	0.875237	751	0.672193	282	0.971598	469	0.568675	718	0.149514	413	0.123882	305	0.456148	540	0.547045	924	0.381285	427	0.397319	497	0.52557	835	0.595824	473	0.523553	362	0.83883
	macromolecular complex	2675	2633	0.963808	2455	0.851653	3077	0.878129	1209	0.057908	1868	0.120735	3002	0.12924	1705	0.017389 *	1297	0.877397	2216	0.592495	3708	0.051433	1721	0.085273	1987	0.118817	3334	0.154353	1879	0.073917	1455	0.648288
	membrane\-enclosed lumen	1070	1057	0.910179	984	0.947285	1287	0.310098	504	0.05096	783	0.94634	1236	0.828607	712	0.583086	524	0.774944	888	0.776516	1514	0.509801	709	0.668352	805	0.503406	1355	0.640039	759	0.38132	596	0.842345
	organelle	6948	6819	0.899637	6292	0.199782	7936	0.419297	3053	0.061139	4883	0.014579 *	7807	0.006964 * *	4447	0.00004 * *	3360	0.895338	5731	0.200261	9771	0.013421 *	4575	0.088664	5196	0.015294 *	8813	0.19479	4941	0.012719 *	3872	0.524746
	organelle part	3251	3193	0.964655	2941	0.409971	3690	0.438498	1428	0.261452	2262	0.060086	3639	0.069629	2055	0.002919 * *	1584	0.728677	2708	0.7108	4589	0.183413	2153	0.41641	2436	0.162088	4131	0.48002	2313	0.133997	1818	0.606433
	synapse	226	225	0.893376	203	0.783821	256	0.832953	95	0.926179	161	0.816759	243	0.381073	136	0.241358	107	0.871081	189	0.960164	320	0.772743	143	0.532445	177	0.921999	285	0.796729	163	0.815497	122	0.84782
	synapse part	148	148	0.883395	133	0.827657	160	0.562385	58	0.597982	102	0.657349	154	0.323147	85	0.20137	69	0.813108	128	0.811318	215	0.99488	96	0.750546	119	0.768728	193	0.921669	111	0.902952	82	0.97337
Molecular Function	antioxidant activity	40	39	0.970444	38	0.895756	52	0.572264	19	0.690033	33	0.600374	42	0.636603	25	0.728092	17	0.660655	28	0.457177	48	0.372621	22	0.43539	26	0.482265	44	0.46457	24	0.419484	20	0.719896
	auxiliary transport protein activity	26	25	0.936696	20	0.541094	30	0.997949	12	0.813622	18	0.864308	31	0.931438	17	0.889246	14	0.740353	23	0.857694	41	0.741162	21	0.543758	20	0.977978	39	0.551069	21	0.760456	18	0.45714
	binding	13037	12828	0.913033	11963	0.515056	15076	0.834185	5610	0.210007	9466	0.56647	15041	0.170253	8773	0.0833	6268	0.703305	10929	0.753709	18898	0.83127	8793	0.767683	10105	0.94056	16881	0.609064	9636	0.936503	7245	0.393741
	catalytic activity	5193	5101	0.958547	4749	0.627756	6026	0.761028	2312	0.032394 *	3714	0.286891	5974	0.431969	3428	0.076173	2546	0.445112	4285	0.306364	7336	0.083285	3426	0.197987	3910	0.106882	6629	0.507968	3734	0.148373	2895	0.592283
	chemoattractant activity	17	17	0.960482	17	0.813312	17	0.674679	5	0.466323	12	0.930343	19	0.900312	13	0.758404	6	0.508343	13	0.79769	21	0.620225	10	0.726415	11	0.639079	18	0.558225	9	0.416816	9	0.920897
	chemorepellent activity	4	4	0.980831	3	0.786245	3	0.569108	1	0.630878	2	0.660761	3	0.560736	2	0.71782	1	0.549298	3	0.88149	6	0.959564	3	0.891972	3	0.964986	5	0.962388	3	0.984063	2	0.90979
	electron carrier activity	117	114	0.945398	110	0.884421	144	0.606838	59	0.282872	85	0.976653	145	0.619413	81	0.923981	64	0.417956	96	0.861634	160	0.622329	77	0.853517	83	0.5331	141	0.584488	76	0.381471	65	0.962331
	enzyme regulator activity	701	686	0.929926	612	0.313448	779	0.454478	283	0.455497	496	0.596159	774	0.292556	438	0.138061	336	0.919026	580	0.777559	998	0.687361	462	0.663991	536	0.801032	895	0.83296	516	0.951552	379	0.750868
	metallochaperone activity	4	4	0.980831	3	0.786245	4	0.838711	2	0.851216	2	0.660761	4	0.828487	2	0.71782	2	0.967188	3	0.88149	6	0.959564	3	0.891972	3	0.964986	5	0.962388	3	0.984063	2	0.90979
	molecular transducer activity	1485	1457	0.95405	1374	0.928073	1606	0.059434	550	0.004176 * *	1056	0.50999	1721	0.871157	1051	0.356278	670	0.13464	1253	0.913436	2185	0.677804	1026	0.580585	1159	0.867451	1858	0.360489	1064	0.431699	794	0.464231
	protein tag	2	2	0.986445	2	0.935466	3	0.77374	1	0.894491	2	0.751479	3	0.781563	2	0.701114	1	0.976796	2	0.861771	4	0.710207	2	0.693673	2	0.798833	3	0.868755	2	0.761041	1	0.936147
	structural molecule activity	601	584	0.838015	562	0.810663	686	0.834463	285	0.122685	401	0.16011	658	0.26176	368	0.09463	290	0.99941	473	0.278835	769	0.01866 *	353	0.033129 *	416	0.070348	673	0.010463 *	385	0.026829 *	288	0.046517 *
	transcription regulator activity	913	898	0.992671	837	0.898513	1083	0.539168	406	0.440105	677	0.742354	1080	0.733649	635	0.716145	445	0.858116	766	0.972322	1338	0.821784	615	0.941197	723	0.668581	1209	0.543407	692	0.600673	517	0.623917
	translation regulator activity	71	70	0.986698	63	0.823215	60	0.073491	20	0.101052	40	0.189214	70	0.319514	45	0.695104	25	0.173076	57	0.796692	93	0.513252	47	0.910164	46	0.340501	80	0.405097	41	0.207617	39	0.983776
	transporter activity	986	969	0.992701	894	0.705975	1120	0.701103	404	0.522763	716	0.923316	1102	0.328757	625	0.136002	477	0.961516	831	0.95029	1410	0.710265	654	0.696534	756	0.808166	1306	0.522879	743	0.673427	563	0.500779
Biological Process	anatomical structure formation	1350	1328	0.988099	1230	0.749999	1590	0.579116	606	0.249442	984	0.982865	1527	0.409198	863	0.11774	664	0.675372	1124	0.81136	1936	0.7215	898	0.694809	1038	0.828457	1757	0.80295	992	0.89768	765	0.535707
	biological adhesion	519	509	0.96804	473	0.850085	628	0.42364	247	0.138789	381	0.925139	591	0.697215	333	0.369048	258	0.6917	429	0.79723	753	0.991764	348	0.902856	405	0.925245	679	0.808593	399	0.542835	280	0.763388
	biological regulation	6496	6385	0.986493	5950	0.645175	7469	0.764419	2773	0.825858	4696	0.566195	7408	0.12517	4312	0.082765	3096	0.496704	5458	0.988848	9435	0.970335	4410	0.802622	5025	0.867278	8388	0.950923	4785	0.861045	3603	0.742475
	cell killing	30	30	0.947503	25	0.707824	27	0.346065	11	0.674263	16	0.309311	30	0.552751	18	0.663964	12	0.582184	24	0.857161	43	0.957258	21	0.902922	22	0.841747	38	0.939954	22	0.97947	16	0.913666
	cellular component biogenesis	1070	1047	0.91082	979	0.853784	1270	0.494913	492	0.138774	778	0.942252	1214	0.512347	687	0.195934	527	0.69162	879	0.60811	1500	0.370212	696	0.414469	804	0.486282	1350	0.575509	760	0.396815	590	0.996497
	cellular component organization	2487	2450	0.940326	2262	0.610632	2839	0.657868	1073	0.666267	1766	0.355409	2772	0.086112	1580	0.016965 *	1192	0.839865	2071	0.742954	3551	0.49907	1647	0.48606	1904	0.650147	3189	0.806678	1799	0.471679	1390	0.671954
	cellular process	10636	10459	0.982866	9736	0.446054	12206	0.510065	4619	0.081745	7587	0.033126 *	12129	0.0201 *	7005	0.000832 * *	5124	0.896541	8878	0.499904	15224	0.11093	7100	0.232514	8124	0.138956	13630	0.455831	7745	0.172526	5885	0.775215
	death	891	877	0.980275	802	0.610027	1072	0.35322	423	0.055611	649	0.975536	1020	0.691364	574	0.266189	446	0.517178	747	0.96076	1296	0.963455	597	0.860763	699	0.816546	1185	0.483507	684	0.438035	501	0.723356
	developmental process	3012	2953	0.907078	2730	0.477656	3505	0.734171	1336	0.161776	2169	0.618381	3383	0.11198	1936	0.024927 *	1447	0.883172	2509	0.723938	4328	0.640757	2001	0.509275	2327	0.879607	3925	0.655388	2248	0.687131	1677	0.736519
	establishment of localization	2433	2389	0.962794	2215	0.639491	2809	0.997372	1043	0.809805	1766	0.863642	2755	0.272069	1569	0.060355	1186	0.758484	2019	0.655275	3450	0.345282	1594	0.298051	1856	0.567944	3143	0.95976	1789	0.876939	1354	0.777225
	growth	442	433	0.957268	399	0.754061	491	0.551282	181	0.668187	310	0.591137	471	0.172076	280	0.320683	191	0.197942	364	0.772287	608	0.383701	275	0.273607	333	0.686171	564	0.860705	326	0.9837	238	0.763179
	immune system process	1036	1014	0.917203	936	0.639987	1202	0.906929	458	0.474073	744	0.737233	1166	0.403024	647	0.067648	519	0.473611	849	0.57704	1502	0.973403	709	0.799184	793	0.775122	1350	0.804475	753	0.729861	597	0.380852
	localization	3056	2997	0.915888	2772	0.493515	3504	0.759749	1314	0.709098	2190	0.490342	3438	0.125292	1943	0.007834 * *	1495	0.636035	2542	0.678909	4354	0.389821	2018	0.372267	2336	0.567717	3965	0.800104	2257	0.995845	1708	0.633657
	locomotion	625	611	0.91944	564	0.703737	696	0.504952	258	0.686648	438	0.512826	687	0.283166	385	0.106409	302	0.983336	512	0.66361	884	0.612996	414	0.742142	470	0.607839	819	0.766071	460	0.952705	359	0.533033
	metabolic process	7876	7729	0.883183	7197	0.473656	9062	0.771807	3461	0.038477 *	5601	0.064617	8935	0.027906 *	5162	0.003791 * *	3773	0.645152	6492	0.143509	11134	0.022583 *	5199	0.088914	5935	0.034032 *	10024	0.252028	5663	0.050408	4361	0.790127
	multi\-organism process	402	392	0.907108	362	0.739462	460	0.893932	175	0.791341	285	0.709198	431	0.22473	241	0.10653	190	0.812663	330	0.749717	576	0.838867	269	0.894045	307	0.836971	513	0.868169	288	0.689415	225	0.858286
	multicellular organismal process	4197	4120	0.937781	3832	0.615072	4773	0.422129	1777	0.872623	2996	0.309539	4725	0.06894	2742	0.044261 *	1983	0.388695	3512	0.83355	6065	0.798525	2839	0.984077	3226	0.668153	5362	0.594432	3071	0.656704	2291	0.656872
	pigmentation	6099	5993	0.971558	5583	0.632114	7005	0.719327	2604	0.826278	4401	0.511041	6960	0.155579	4056	0.120976	2904	0.483907	5132	0.93677	8896	0.734461	4163	0.574964	4733	0.970897	7907	0.734578	4503	0.978536	3404	0.507552
	reproduction	552	540	0.933392	499	0.74283	625	0.733982	248	0.463489	377	0.317244	615	0.437202	349	0.253862	266	0.986071	445	0.508326	753	0.260479	354	0.431092	399	0.277418	682	0.443539	388	0.447959	294	0.624252
	reproductive process	547	535	0.931014	494	0.732086	618	0.707343	245	0.491202	373	0.308361	607	0.400229	344	0.225374	263	0.961988	440	0.488451	743	0.231782	349	0.390759	394	0.25687	674	0.418093	383	0.416048	291	0.614593
	response to stimulus	2863	2808	0.922156	2628	0.851278	3200	0.174014	1174	0.262712	2026	0.259134	3190	0.060891	1886	0.19231	1304	0.063326	2398	0.896498	4181	0.791985	1985	0.354186	2196	0.674239	3633	0.475036	2042	0.193507	1591	0.794361
	rhythmic process	91	89	0.971925	79	0.693493	92	0.367511	34	0.519483	58	0.420194	99	0.635062	59	0.755896	40	0.622306	77	0.964701	129	0.861739	61	0.958294	68	0.816118	116	0.931321	69	0.869417	47	0.714159
	viral reproduction	119	118	0.947381	111	0.931252	141	0.835032	54	0.68995	87	0.987815	142	0.848465	82	0.949444	60	0.780517	100	0.999636	176	0.874984	82	0.894668	94	0.894015	157	0.853682	92	0.741796	65	0.949895
