# Supplementary material for: Down but Not Out: The Role of MicroRNAs in Hibernating Bats
Source: PLoS One. 2015 Aug 5;10(8):e0135064. doi: 10.1371/journal.pone.0135064 (PMC4526555; doi:10.1371/journal.pone.0135064)
Supplement: S10 Table — Genes, only identified by DGE sequencing and not the targets of differentially expressed miRNAs which obtained in this study, are in green. (XLS) [file pone.0135064.s013.xls]

## Sheet: 04920
Gene	Name	Expression					Expression-Normalization				HA vs AA				HB vs AB				Kegg Annotation
		Total	AA	AB	HA	HB	AA	AB	HA	HB	logFC	logCPM	PValue	Mark	logFC	logCPM	PValue	Mark	Best hits	E value	Identity	Annotation
ENSMLUT00000000439	ADIPO	165.304	74.4942	17.6257	55.8246	17.3596	42.9	10.13	30.11	11.44	-0.494615	5.07984	0.504157	Down	0.129212	3.53332	1	Up	mcc:574212	1e-110	87	ADIPOQ, APM1; adiponectin, C1Q and collagen domain containing; K07296 adiponectin
ENSMLUT00000016100	ADIPOR	1879.5	575.5	166	1021	117	331.42	95.4	550.71	77.09	0.731155	8.6801	0.269621	Up	-0.290638	6.53565	0.680092	Down	aml:100481274	0	97	ADIPOR1; adiponectin receptor 1; K07297 adiponectin receptor
ENSMLUT00000002212	ADIPOR	13803.7	6389.33	631.833	6159.67	622.833	3679.46	363.13	3322.42	410.39	-0.1471	11.6682	0.822298	Down	0.192747	8.70145	0.77226	Up	aml:100473600	0	95	ADIPOR2; adiponectin receptor 2; K07297 adiponectin receptor
ENSMLUT00000030271	ADIPOR	176.836	96.6554	8.64689	62.4972	9.03672	55.66	4.97	33.71	5.95	-0.737759	5.37394	0.303559	Down	0.207756	2.57462	0.866239	Up	aml:100473600	0	91	ADIPOR2; adiponectin receptor 2; K07297 adiponectin receptor
ENSMLUT00000024559	ADIPOR	270.955	126.131	26.3526	95.1378	23.3333	72.64	15.15	51.32	15.37	-0.500721	5.84586	0.477961	Down	0.0362685	4.01663	1	Up	aml:100473600	0	93	ADIPOR2; adiponectin receptor 2; K07297 adiponectin receptor
ENSMLUT00000031017	ADIPOR	261.5	83.5	44	96	38	48.09	25.29	51.78	25.04	0.0979266	5.54088	0.907334	Up	0.00199977	4.75857	1	Up	aml:100481274	0	87	ADIPOR1; adiponectin receptor 1; K07297 adiponectin receptor
ENSMLUT00000005194	AGRP	16	0	2	0	14	0	1.15	0	9.22	0	#NAME?	1	Equal	2.86282	2.44013	0.0222081	Up	pon:100442348	6e-46	80	agouti-related protein-like; K05231 agouti related protein
ENSMLUT00000002263	AKT	156	54	18	59	25	31.1	10.34	31.82	16.47	0.0331628	4.87019	1	Up	0.679388	3.84446	0.450687	Up	ecb:100064671	0	91	AKT2; v-akt murine thymoma viral oncogene homolog 2; K04456 RAC serine/threonine-protein kinase [EC:2.7.11.1]
ENSMLUT00000014206	AKT	69	14	21	22	12	8.06	12.07	11.87	7.91	0.549756	3.21464	0.544247	Up	-0.584595	3.4321	0.524474	Down	mdo:100027373	0	97	similar to AKT3 protein kinase; K04456 RAC serine/threonine-protein kinase [EC:2.7.11.1]
ENSMLUT00000015393	AMPK	359	131	61	98	69	75.44	35.06	52.86	45.46	-0.512024	5.89734	0.469589	Down	0.389801	5.43585	0.61423	Up	aml:100463656	1e-150	99	5'-AMP-activated protein kinase subunit beta-1-like; K07199 5'-AMP-activated protein kinase, regulatory beta subunit
ENSMLUT00000011155	AMPK	172	38	47	55	32	21.88	27.01	29.67	21.09	0.436591	4.58379	0.570106	Up	-0.338889	4.69481	0.648562	Down	ptr:451872	1e-179	99	PRKAG1; protein kinase, AMP-activated, gamma 1 non-catalytic subunit; K07200 5'-AMP-activated protein kinase, regulatory gamma subunit
ENSMLUT00000004110	AMPK	105.286	67.4286	15.8571	11.5714	10.4286	38.83	9.11	6.24	6.87	-2.55006	4.38158	0.00205995	Down	-0.45554	3.09191	0.701513	Down	mcc:702782	0	80	PRKAG3; protein kinase, AMP-activated, gamma 3 non-catalytic subunit; K07200 5'-AMP-activated protein kinase, regulatory gamma subunit
ENSMLUT00000014264	AMPK	32.5	9	9	4.5	10	5.18	5.17	2.43	6.59	-1.21239	1.75868	0.390133	Down	0.356136	2.65547	0.745855	Up	ptr:741802	0	97	PRKAA2; protein kinase, AMP-activated, alpha 2 catalytic subunit; K07198 5'-AMP-activated protein kinase, catalytic alpha subunit [EC:2.7.11.11]
ENSMLUT00000014246	AMPK	709.5	405	87	133.5	84	233.23	50	72.01	55.35	-1.68822	7.14883	0.0143042	Down	0.162416	5.8242	0.844929	Up	ecb:100009710	0	98	PRKAA1; protein kinase, AMP-activated, alpha 1 catalytic subunit (EC:2.7.1.-); K07198 5'-AMP-activated protein kinase, catalytic alpha subunit [EC:2.7.11.11]
ENSMLUT00000004319	AMPK	241	92	44	69	36	52.98	25.29	37.22	23.72	-0.507882	5.38876	0.484664	Down	-0.0755174	4.72065	0.960626	Down	bta:504219	1e-177	96	PRKAG2; protein kinase, AMP-activated, gamma 2 non-catalytic subunit; K07200 5'-AMP-activated protein kinase, regulatory gamma subunit
ENSMLUT00000014988	AMPKK	194	67	46	62	19	38.58	26.44	33.44	12.52	-0.205541	5.06462	0.798691	Down	-1.05304	4.39524	0.196191	Down	cfa:485088	0	95	STK11; serine/threonine kinase 11; K07298 serine/threonine-protein kinase 11 [EC:2.7.11.9]
ENSMLUT00000016704	AMPKK	152	6	82	9	55	3.46	47.13	4.85	36.24	0.474316	1.95398	0.700311	Up	-0.361331	5.48744	0.624144	Down	bta:509084	0	91	CAMKK2, MGC139717; calcium/calmodulin-dependent protein kinase kinase 2, beta (EC:2.7.11.17); K07359 calcium/calmodulin-dependent protein kinase kinase [EC:2.7.11.17]
ENSMLUT00000017080	AMPKK	17	2	6	1	8	1.15	3.45	0.54	5.27	-0.927778	-0.362308	1	Down	0.606565	2.21785	0.700311	Up	bta:510260	0	92	CAMKK1; calcium/calmodulin-dependent protein kinase kinase 1, alpha (EC:2.7.11.17); K07359 calcium/calmodulin-dependent protein kinase kinase [EC:2.7.11.17]
ENSMLUT00000014158	a-MSH	6	0	2	0	4	0	1.15	0	2.64	0	#NAME?	1	Equal	1.11298	0.995965	0.726708	Up	mcc:694430	1e-93	78	POMC; proopiomelanocortin; K05228 proopiomelanocortin
ENSMLUT00000017397	CPT-1	80	10	25	29	16	5.76	14.37	15.64	10.54	1.41992	3.32166	0.0972207	Up	-0.425023	3.74803	0.651531	Down	cfa:403583	0	91	CPT1A, CPT1; carnitine palmitoyltransferase 1A (liver); K08765 carnitine O-palmitoyltransferase 1 [EC:2.3.1.21]
ENSMLUT00000010681	CPT-1	327	116	67	84	60	66.8	38.51	45.31	39.53	-0.558686	5.70259	0.422031	Down	0.0541047	5.39138	0.948457	Up	ecb:100055438	0	87	CPT1B; carnitine palmitoyltransferase 1B (muscle); K08765 carnitine O-palmitoyltransferase 1 [EC:2.3.1.21]
ENSMLUT00000006342	FACS	954	633.5	14.5	279.5	26.5	364.82	8.33	150.76	17.46	-1.27272	7.90582	0.0586091	Down	1.09199	3.74946	0.206864	Up	hsa:2180	0	90	ACSL1, ACS1, FACL1, FACL2, LACS, LACS1, LACS2; acyl-CoA synthetase long-chain family member 1 (EC:6.2.1.3); K01897 long-chain acyl-CoA synthetase [EC:6.2.1.3]
ENSMLUT00000027444	FACS	379.5	11.5	158.5	4	205.5	6.62	91.09	2.16	135.41	-1.61796	2.06166	0.187026	Down	0.595407	6.92951	0.383711	Up	hsa:23305	0	91	ACSL6, ACS2, FACL6, FLJ16173, KIAA0837, LACS_6, LACS2, LACS5; acyl-CoA synthetase long-chain family member 6 (EC:6.2.1.3); K01897 long-chain acyl-CoA synthetase [EC:6.2.1.3]
ENSMLUT00000017115	FACS	651	316	7	318	10	181.98	4.02	171.52	6.59	-0.0852765	7.36017	0.901876	Down	0.706816	2.50071	0.479207	Up	ptr:450739	0	83	ACSL5; acyl-CoA synthetase long-chain family member 5; K01897 long-chain acyl-CoA synthetase [EC:6.2.1.3]
ENSMLUT00000015047	FACS	487.115	15.9231	216.038	10.9359	244.218	9.17	124.16	5.9	160.92	-0.623186	2.81127	0.545468	Down	0.388942	7.26022	0.568074	Up	hsa:23305	0	92	ACSL6, ACS2, FACL6, FLJ16173, KIAA0837, LACS_6, LACS2, LACS5; acyl-CoA synthetase long-chain family member 6 (EC:6.2.1.3); K01897 long-chain acyl-CoA synthetase [EC:6.2.1.3]
ENSMLUT00000010950	FACS	1413	65	720	76	552	37.43	413.8	40.99	363.72	0.130649	5.18815	0.860345	Up	-0.169745	8.70769	0.797206	Down	mcc:706050	0	95	ACSL3; acyl-CoA synthetase long-chain family member 3; K01897 long-chain acyl-CoA synthetase [EC:6.2.1.3]
ENSMLUT00000006491	FACS	863	147	233	301	182	84.65	133.91	162.35	119.92	0.938367	6.8437	0.16794	Up	-0.142703	7.09291	0.842257	Down	pon:100462347	0	95	ACSL4; acyl-CoA synthetase long-chain family member 4; K01897 long-chain acyl-CoA synthetase [EC:6.2.1.3]
ENSMLUT00000022448	FATCD36	3179	2258	5	902	14	1300.33	2.87	486.52	9.22	-1.41803	9.69771	0.0339482	Down	1.64715	2.67739	0.148066	Up	mmu:12491	0	80	Cd36, FAT, GPIV, Scarb3; CD36 antigen; K06259 CD36 antigen
ENSMLUT00000004105	G6PC	1	0	0	1	0	0	0	0.54	0	2.28489	-1.9517	1	Up	0	#NAME?	1	Equal	aml:100480642	0	90	glucose-6-phosphatase-like; K01084 glucose-6-phosphatase [EC:3.1.3.9]
ENSMLUT00000013641	GLUT1/4	902	79	421	101	301	45.49	241.96	54.48	198.33	0.259259	5.53852	0.726567	Up	-0.270351	7.88716	0.686992	Down	hsa:6513	0	94	SLC2A1, DYT17, DYT18, GLUT, GLUT1, GLUT1DS, MGC141895, MGC141896, PED; solute carrier family 2 (facilitated glucose transporter), member 1; K07299 MFS transporter, SP family, solute carrier family 2 (facilitated glucose transporter), member 1
ENSMLUT00000004677	GLUT1/4	507	256	0	250	1	147.42	0	134.85	0.66	-0.128535	7.03549	0.85083	Down	2.41116	-1.59358	1	Up	ecb:100033939	0	95	SLC2A4, GLUT4; solute carrier family 2 (facilitated glucose transporter), member 4; K07191 MFS transporter, SP family, solute carrier family 2 (facilitated glucose transporter), member 4
ENSMLUT00000005260	IkB	119	26	28	27	38	14.97	16.09	14.56	25.04	-0.0396245	3.77887	1	Down	0.649086	4.4638	0.414088	Up	aml:100481976	1e-170	86	NF-kappa-B inhibitor epsilon-like; K05872 NF-kappa-B inhibitor epsilon
ENSMLUT00000004517	IkB	955	357	132	314	152	205.59	75.86	169.37	100.15	-0.279397	7.44508	0.678278	Down	0.416314	6.56508	0.549908	Up	ecb:100058000	1e-129	96	similar to ECI-6/IkBa; K04734 NF-kappa-B inhibitor alpha
ENSMLUT00000000991	IkB	164	24	39	58	43	13.82	22.41	31.28	28.33	1.17052	4.39348	0.131459	Up	0.352229	4.76904	0.663121	Up	mmu:18036	1e-147	83	Nfkbib, IKB-beta, IKappaBbeta, IkB, IkBb, MGC36057; nuclear factor of kappa light polypeptide gene enhancer in B-cells inhibitor, beta; K02581 NF-kappa-B inhibitor beta
ENSMLUT00000029267	IKK	149.808	28.6538	33.3077	42.6923	45.1538	16.5	19.14	23.03	29.75	0.470494	4.21441	0.548796	Up	0.65669	4.70568	0.420445	Up	pon:100449496	1e-131	84	NF-kappa-B essential modulator-like; K07210 inhibitor of nuclear factor kappa-B kinase gamma subunit
ENSMLUT00000016501	IKK	701	156	163	233	149	89.84	93.68	125.68	98.18	0.483701	6.64666	0.473415	Up	0.0838223	6.68928	0.912299	Up	cfa:477796	0	97	CHUK; conserved helix-loop-helix ubiquitous kinase; K04467 inhibitor of nuclear factor kappa-B kinase alpha subunit [EC:2.7.11.10]
ENSMLUT00000000964	IRS	49	7	3	39	0	4.03	1.72	21.04	0	2.34412	3.55214	0.00706623	Up	-3.6058	-0.0269196	0.285714	Down	ssc:100512686	0	88	insulin receptor substrate 1-like; K07187 insulin receptor substrate
ENSMLUT00000010719	IRS	3	0	0	0	3	0	0	0	1.98	0	#NAME?	1	Equal	3.80292	0.000914399	0.285714	Up	pon:100458662	0	78	IRS4; insulin receptor substrate 4; K07187 insulin receptor substrate
ENSMLUT00000012768	JAK	74	9	17	31	17	5.18	9.77	16.72	11.2	1.66354	3.35608	0.0529857	Up	0.210427	3.49339	0.917982	Up	ssc:397201	0	95	JAK2; Janus kinase 2 (EC:2.7.10.2); K04447 Janus kinase 2 [EC:2.7.10.2]
ENSMLUT00000014537	JNK	31	8	8	14	1	4.61	4.6	7.55	0.66	0.696309	2.50397	0.465039	Up	-2.53365	1.54764	0.0844721	Down	cfa:477746	0	99	MAPK8; mitogen-activated protein kinase 8; K04440 c-Jun N-terminal kinase [EC:2.7.11.24]
ENSMLUT00000005926	JNK	679	117	275	101	186	67.38	158.05	54.48	122.56	-0.305895	5.82324	0.670337	Down	-0.350226	7.2373	0.60672	Down	pon:100459133	0	99	mitogen-activated protein kinase 9-like; K04440 c-Jun N-terminal kinase [EC:2.7.11.24]
ENSMLUT00000014824	JNK	1455	0	802	0	653	0	460.93	0	430.27	0	#NAME?	1	Equal	-0.0829746	8.90474	0.901137	Down	mmu:26414	0	99	Mapk10, C230008H04Rik, JNK3, JNK3B1, JNK3B2, SAPK(beta), Serk2, p493F12, p54bSAPK; mitogen-activated protein kinase 10 (EC:2.7.11.24); K04440 c-Jun N-terminal kinase [EC:2.7.11.24]
ENSMLUT00000008568	LEP	4	1	0	3	0	0.58	0	1.62	0	1.29716	0.0467999	0.658385	Up	0	#NAME?	1	Equal	ecb:100034042	7e-58	82	LEP; leptin; K05424 leptin
ENSMLUT00000023894	LEPR	40.6	1.3	13.3	3.2	22.8	0.75	7.64	1.73	15.02	1.29716	0.0467999	0.658385	Up	1.0216	3.595	0.240055	Up	aml:100470278	0	84	leptin receptor-like; K05062 leptin receptor
ENSMLUT00000016219	LEPR	29	4.5	10.5	5	9	2.59	6.03	2.7	5.93	0.215434	1.21925	1	Up	0.0599377	2.64999	1	Up	aml:100470278	0	85	leptin receptor-like; K05062 leptin receptor
ENSMLUT00000027712	mTOR	37.6667	9	16.3333	6	6.33333	5.18	9.39	3.24	4.17	-0.65688	1.96208	0.700311	Down	-1.1709	2.83907	0.302645	Down	pon:100456786	0	98	serine/threonine-protein kinase mTOR-like; K07203 FKBP12-rapamycin complex-associated protein
ENSMLUT00000031142	mTOR	54.6667	15	18.8333	12.5	8.33333	8.64	10.82	6.74	5.49	-0.408736	2.80926	0.804303	Down	-1.01349	3.13534	0.315121	Down	bta:100139219	0	98	MTOR; mechanistic target of rapamycin (serine/threonine kinase); K07203 FKBP12-rapamycin complex-associated protein
ENSMLUT00000004332	mTOR	968.667	223	257.833	206.5	281.333	128.42	148.18	111.38	185.37	-0.208602	6.79857	0.762463	Down	0.336403	7.48709	0.619313	Up	hsa:2475	0	98	MTOR, FLJ44809, FRAP, FRAP1, FRAP2, RAFT1, RAPT1; mechanistic target of rapamycin (serine/threonine kinase) (EC:2.7.11.1); K07203 FKBP12-rapamycin complex-associated protein
ENSMLUT00000005996	NF-kB	262	75	31	146	10	43.19	17.82	78.75	6.59	0.864465	5.82583	0.222498	Up	-1.39817	3.72688	0.113191	Down	bta:616115	0	89	NFKB1; nuclear factor of kappa light polypeptide gene enhancer in B-cells 1; K02580 nuclear factor of kappa light polypeptide gene enhancer in B-cells 1
ENSMLUT00000008731	NF-kB	868	214	83	473	98	123.24	47.7	255.13	64.57	1.04894	7.45875	0.118612	Up	0.451932	5.91586	0.531947	Up	ssc:100135665	0	89	RELA; v-rel reticuloendotheliosis viral oncogene homolog A (avian); K04735 transcription factor p65
ENSMLUT00000009656	PEPCK	928	604	7	315	2	347.83	4.02	169.91	1.32	-1.03304	7.91037	0.123124	Down	-1.4901	1.55496	0.266667	Down	mcc:714922	0	95	PCK2; phosphoenolpyruvate carboxykinase 2 (mitochondrial); K01596 phosphoenolpyruvate carboxykinase (GTP) [EC:4.1.1.32]
ENSMLUT00000011050	PEPCK	12922	8617	0	4305	0	4962.32	0	2322.05	0	-1.09557	11.7252	0.0976999	Down	0	#NAME?	1	Equal	ecb:100055710	0	91	similar to Phosphoenolpyruvate carboxykinase 1 (soluble); K01596 phosphoenolpyruvate carboxykinase (GTP) [EC:4.1.1.32]
ENSMLUT00000016313	PGC-1a	150	0	78	0	72	0	44.83	0	47.44	0	#NAME?	1	Equal	0.0977137	5.63297	0.889993	Up	ecb:100055716	0	97	PPARGC1A; peroxisome proliferator-activated receptor gamma, coactivator 1 alpha; K07202 peroxisome proliferative activated receptor, gamma, coactivator 1, alpha
ENSMLUT00000008088	PPARa	4	1	1	1	1	0.58	0.57	0.54	0.66	-0.0755632	-0.949386	1	Down	0.170888	-0.598326	1	Up	hsa:5465	1e-127	94	PPARA, MGC2237, MGC2452, NR1C1, PPAR, PPARalpha, hPPAR; peroxisome proliferator-activated receptor alpha; K07294 peroxisome proliferator-activated receptor alpha
ENSMLUT00000022684	RXR	285	218	32	19	16	125.54	18.39	10.25	10.54	-3.59683	5.97681	3.73e-06	Down	-0.77781	3.96627	0.339352	Down	mcc:694807	1e-139	94	RXRG; retinoid X receptor, gamma; K08526 retinoid X receptor gamma
ENSMLUT00000014165	RXR	772	220	217	171	164	126.69	124.71	92.23	108.06	-0.457362	6.66859	0.500114	Down	-0.190232	6.96795	0.784978	Down	cfa:481735	0	98	RXRB; retinoid X receptor, beta; K08525 retinoid X receptor beta
ENSMLUT00000010476	RXR	153	69	20	48	16	39.74	11.49	25.89	10.54	-0.615316	4.92938	0.398169	Down	-0.106921	3.56832	0.92171	Down	mmu:20181	0	97	Rxra, 9530071D11Rik, Nr2b1, RXRalpha1; retinoid X receptor alpha; K08524 retinoid X receptor alpha
ENSMLUT00000006831	SHP-2	126	47	16	50	13	27.07	9.2	26.97	8.57	-0.00515207	4.65046	1	Down	-0.0845818	3.25707	1	Down	bta:533590	0	99	PTPN11; protein tyrosine phosphatase, non-receptor type 11 (EC:3.1.3.48); K07293 protein tyrosine phosphatase, non-receptor type 11 [EC:3.1.3.48]
ENSMLUT00000003183	SOCS3	12	4	1	5	2	2.3	0.57	2.7	1.32	0.215434	1.21925	1	Up	1.02847	-0.00840778	1	Up	cfa:442949	1e-108	95	SOCS3, SOCS-3; suppressor of cytokine signaling 3; K04696 suppressor of cytokine signaling 3
ENSMLUT00000017453	STAT3	223	55	46	88	34	31.67	26.44	47.47	22.4	0.581523	5.20212	0.428031	Up	-0.221187	4.71636	0.804884	Down	mcc:574128	0	99	STAT3; signal transducer and activator of transcription 3 (acute-phase response factor); K04692 signal transducer and activator of transcription 3
ENSMLUT00000003967	TNFa	1	1	0	0	0	0.58	0	0	0	-2.36045	-1.9472	1	Down	0	#NAME?	1	Equal	cfa:403922	1e-104	81	TNF, TNFA, cTNF; tumor necrosis factor; K03156 tumor necrosis factor superfamily, member 2
ENSMLUT00000014282	TNFR1	1082	615	38	372	57	354.16	21.84	200.65	37.56	-0.819296	8.01024	0.21959	Down	0.79417	4.9949	0.288451	Up	aml:100479926	1e-153	66	tumor necrosis factor receptor superfamily member 1A-like; K03158 tumor necrosis factor receptor superfamily member 1A
ENSMLUT00000017625	TNFR2	25	6.5	2	14	2.5	3.74	1.15	7.55	1.65	1.09731	2.36373	0.26675	Up	0.189835	0.402271	1	Up	hsa:7133	1e-141	71	TNFRSF1B, CD120b, TBPII, TNF-R-II, TNF-R75, TNFBR, TNFR1B, TNFR2, TNFR80, p75, p75TNFR; tumor necrosis factor receptor superfamily, member 1B; K05141 tumor necrosis factor receptor superfamily member 1B
ENSMLUT00000029957	TNFR2	25	6.5	2	14	2.5	3.74	1.15	7.55	1.65	1.09731	2.36373	0.26675	Up	0.189835	0.402271	1	Up	mcc:715454	1e-135	70	TNFRSF1B; tumor necrosis factor receptor superfamily, member 1B; K05141 tumor necrosis factor receptor superfamily member 1B
